# Supplementary material for: Shearo-caloric effect enhances elastocaloric responses in polymer composites for solid-state cooling
Source: Nat Commun. 2024 Aug 3;15:6567. doi: 10.1038/s41467-024-50870-4 (PMC11297307; doi:10.1038/s41467-024-50870-4)
Supplement: Supplementary file 3 — Source Data [file 41467_2024_50870_MOESM3_ESM.xlsx]

## Sheet: Figure 1a
GNS loading	dT on cooling	yEr
0	15.1	0.2
0.25	16.1	0.2
0.5	16.8	0.2
0.75	17.8	0.2
1	18	0.2
1.5	17.9	0.2
2	17.4	0.2
5	16.7	0.2
8	15.5	0.2

## Sheet: Figure 1b
time	temperature	strain
0	297.45	0
0.00985	297.45	0
0.0117	297.45	0
0.01355	297.45	0
0.01538	297.35	0
0.01723	297.35	0
0.0191	297.35	0
0.02095	297.35	0
0.02278	297.35	0
0.02472	297.45	0
0.02675	297.35	0
0.02922	297.45	0
0.0315	297.35	0
0.03355	297.45	0
0.03568	297.35	0
0.03822	297.35	0
0.04012	297.35	0
0.04245	297.35	0
0.0448	297.45	0
0.04698	297.35	0
0.04895	297.35	0
0.0514	297.45	0
0.0536	297.35	0
0.05587	297.45	0
0.05783	297.45	0
0.06018	297.45	0
0.06243	297.45	0
0.06477	297.45	0
0.06678	297.35	0
0.06907	297.35	0
0.07132	297.35	0
0.07362	297.35	0
0.07562	297.35	0
0.07803	297.35	0
0.08043	297.35	0
0.08238	297.35	0
0.0845	297.35	0
0.08695	297.45	0
0.0892	297.35	0
0.09123	297.45	0
0.09338	297.45	0
0.09575	297.45	0
0.09833	297.35	0
0.1002	297.35	0
0.10235	297.35	0
0.10473	297.35	0
0.10687	297.35	0
0.1092	297.35	0
0.11127	297.35	0
0.11382	297.35	0
0.11568	297.35	0
0.11793	297.35	0
0.12017	297.45	0
0.12295	297.45	0
0.12482	297.35	0
0.12688	297.35	0
0.1291	297.35	0
0.13132	297.45	0
0.13337	297.35	0
0.13573	297.35	0
0.1379	297.35	0
0.14027	297.35	0
0.14227	297.35	0
0.14458	297.45	0
0.147	297.35	0
0.14903	297.35	0
0.15108	297.35	0
0.15343	297.35	0
0.15587	297.35	0
0.15872	297.35	0
0.16082	297.45	0
0.16283	297.45	0
0.16547	297.35	0
0.16733	297.35	0
0.16955	297.35	0
0.17172	297.45	0
0.1742	297.35	0
0.17617	297.45	0
0.17847	297.45	0
0.18087	297.35	0
0.18285	297.35	0
0.18498	297.35	0
0.18732	297.35	0
0.1897	297.35	0
0.19175	297.35	0
0.19392	297.35	0
0.19625	297.35	0
0.19857	297.35	0
0.20062	297.45	0
0.20298	297.45	0
0.2051	297.35	0
0.20743	297.35	0
0.20948	297.35	0
0.21168	297.35	0
0.21417	297.35	0
0.21615	297.35	0
0.21842	297.35	0
0.22057	297.35	0
0.22293	297.25	0
0.22497	297.25	0
0.2273	297.35	0
0.22938	297.35	0
0.23197	297.35	0
0.23383	297.35	0
0.2362	297.35	0
0.2384	297.35	0
0.24083	297.35	0
0.24278	297.35	0
0.24522	297.35	0
0.24735	297.35	0
0.24962	297.35	0
0.25158	297.35	0
0.25408	297.35	0
0.25628	297.35	0
0.25848	297.35	0
0.26062	297.35	0
0.26275	297.25	0
0.26517	297.35	0
0.26732	297.25	0
0.26955	297.35	0
0.2718	297.35	0
0.27417	297.45	0
0.27628	297.35	0
0.27833	297.35	0
0.28077	297.45	0
0.28303	297.45	0
0.2851	297.45	0
0.28712	297.45	0
0.28977	297.45	0
0.29167	297.35	0
0.2939	297.45	0
0.29625	297.45	0
0.29858	297.45	0
0.30073	297.45	0
0.30273	297.35	0
0.30522	297.45	0
0.30735	297.35	0
0.30942	297.35	0
0.31232	297.45	0
0.31458	297.45	0
0.31667	297.45	0
0.31852	297.45	0
0.3216	297.45	0
0.32345	297.45	0
0.3257	297.45	0
0.3277	297.45	0
0.33012	297.45	0
0.33232	297.45	0
0.3343	297.45	0
0.33685	297.45	0
0.33885	297.45	0
0.34132	297.45	0
0.34347	297.45	0
0.34538	297.55	0
0.34792	297.45	0
0.35033	297.45	0
0.3522	297.45	0
0.35443	297.45	0
0.35678	297.35	0
0.35897	297.45	0
0.36095	297.45	0
0.36327	297.45	0
0.36565	297.45	0
0.3679	297.35	0
0.3698	297.35	0
0.37217	297.35	0
0.37445	297.35	0
0.37683	297.35	0
0.37877	297.35	0
0.381	297.35	0
0.38335	297.45	0
0.38562	297.35	0
0.38767	297.35	0
0.3902	297.25	0
0.39207	297.35	0
0.39438	297.35	0
0.3965	297.35	0
0.39903	297.35	0
0.40103	297.35	0
0.4032	297.25	0
0.40542	297.35	0
0.40788	297.25	0
0.40983	297.25	0
0.41223	297.25	0
0.4142	297.25	0
0.41687	297.25	0
0.41873	297.35	0
0.42093	297.25	0
0.42342	297.25	0
0.42562	297.25	0
0.42775	297.35	0
0.42997	297.35	0
0.43245	297.35	0
0.4343	297.25	0
0.43667	297.25	0
0.43902	297.25	0
0.44102	297.35	0
0.44338	297.35	0
0.4454	297.35	0
0.44765	297.25	0
0.4499	297.35	0
0.45217	297.25	0
0.45425	297.35	0
0.45643	297.35	0
0.45892	297.25	0
0.46107	297.35	0
0.46322	297.25	0
0.46607	297.35	0
0.46815	297.25	0
0.47035	297.25	0
0.47273	297.35	0
0.47505	297.25	0
0.47703	297.25	0
0.4794	297.25	0
0.48138	297.25	0
0.484	297.25	0
0.48635	297.35	0
0.48822	297.35	0
0.49065	297.25	0
0.49252	297.25	0
0.49477	297.25	0
0.49707	297.25	0
0.49942	297.25	0
0.50145	297.25	0
0.5037	297.25	0
0.50592	297.35	0
0.50828	297.25	0
0.51037	297.35	0
0.51268	297.35	0
0.51485	297.25	0
0.51723	297.35	0
0.51908	297.25	0
0.52158	297.25	0
0.52367	297.15	0
0.52615	297.25	0
0.52802	297.35	0
0.53043	297.25	0
0.53275	297.25	0
0.53475	297.35	0
0.5371	297.35	0
0.5393	297.25	0
0.54173	297.35	0
0.54362	297.35	0
0.54702	297.35	0
0.54887	297.35	0
0.55073	297.35	0
0.55258	297.35	0
0.5548	297.35	0
0.55693	297.35	0
0.5594	297.35	0
0.56142	297.35	0
0.56362	297.35	0
0.56627	297.25	0
0.56812	297.25	0
0.57042	297.35	0
0.57468	297.35	0
0.57655	297.35	0
0.5784	297.35	0
0.58025	297.35	0
0.58212	297.35	0
0.58397	297.35	0
0.58583	297.35	0
0.5881	297.35	0
0.59032	297.35	0
0.59265	297.15	0
0.59463	297.25	0
0.59708	297.25	0
0.6003	297.35	0
0.60217	297.35	0
0.60402	297.25	0
0.60588	297.25	0
0.60823	297.25	0
0.61022	297.35	0
0.61247	297.35	0
0.61473	297.25	0
0.61775	297.25	0
0.61983	297.25	0
0.62188	297.25	0
0.62425	297.25	0
0.62668	297.15	0
0.62855	297.25	0
0.6308	297.25	0
0.6332	297.35	0
0.63523	297.25	0
0.63782	297.25	0
0.63968	297.25	0
0.64207	297.25	0
0.64407	297.25	0
0.64638	297.25	0
0.64848	297.25	0
0.65097	297.25	0
0.65298	297.15	0
0.65543	297.25	0
0.6574	297.15	0
0.65995	297.25	0
0.66183	297.25	0
0.66425	297.25	0
0.66792	297.25	0
0.6904	297.35	0
0.69225	297.35	0
0.69412	297.35	0
0.69597	297.35	0
0.69862	297.25	0
0.70047	297.25	0
0.70232	297.25	0
0.70417	297.35	0
0.70627	297.35	0
0.70885	297.25	0
0.71085	297.25	0
0.71295	297.25	0
0.7152	297.35	0
0.71753	297.35	0
0.71973	297.35	0
0.72178	297.25	0
0.72527	297.35	0
0.72712	297.25	0
0.72897	297.25	0
0.73082	297.25	0
0.7329	297.25	0
0.73533	297.25	0
0.7373	297.35	0
0.73962	297.25	0
0.74207	297.35	0
0.744	297.35	0
0.74632	297.35	0
0.74847	297.35	0
0.75087	297.25	0
0.75295	297.25	0
0.75517	297.35	0
0.75732	297.25	0
0.75993	297.35	0
0.76178	297.35	0
0.76412	297.35	0
0.76632	297.35	0
0.7687	297.35	0
0.77128	297.35	0
0.77345	297.35	0
0.777	297.25	0
0.77885	297.25	0
0.78068	297.35	0
0.78255	297.35	0
0.78477	297.35	0
0.78677	297.35	0
0.78912	297.25	0
0.79122	297.35	0
0.79368	297.25	0
0.7956	297.25	0
0.7979	297.35	0
0.80003	297.25	0
0.80247	297.35	0
0.80453	297.35	0
0.80685	297.35	0
0.80912	297.35	0
0.81115	297.35	0
0.81342	297.25	0
0.81577	297.25	0
0.81812	297.25	0
0.82005	297.35	0
0.8223	297.35	0
0.82463	297.25	0
0.82727	297.35	0
0.82912	297.35	0
0.83127	297.35	0
0.8334	297.35	0
0.83592	297.25	0
0.83778	297.35	0
0.84002	297.35	0
0.84257	297.35	0
0.84462	297.35	0
0.84677	297.35	0
0.84897	297.35	0
0.85135	297.35	0
0.8534	297.35	0
0.85577	297.35	0
0.85778	297.35	0
0.86018	297.35	0
0.86217	297.35	0
0.8647	297.35	0
0.86672	297.35	0
0.8692	297.35	0
0.87105	297.35	0
0.87343	297.35	0
0.87563	297.45	0
0.87802	297.35	0
0.87997	297.45	0
0.88238	297.45	0
0.88467	297.35	0
0.88665	297.25	0
0.88883	297.35	0
0.89127	297.35	0
0.89355	297.35	0
0.89567	297.45	0
0.89793	297.35	0
0.89995	297.35	0
0.90252	297.45	0
0.90467	297.45	0
0.90665	297.35	0
0.9089	297.45	0
0.91128	297.45	0
0.91333	297.45	0
0.91555	297.35	0
0.91808	297.35	0
0.91993	297.45	0
0.92283	297.35	0
0.92493	297.35	0
0.92755	297.35	0
0.92942	297.45	0
0.93128	297.45	0
0.9341	297.45	0
0.93628	297.45	0
0.93827	297.45	0
0.9405	297.45	0
0.94295	297.45	0
0.9449	297.45	0
0.94725	297.35	0
0.94942	297.45	0
0.95188	297.45	0
0.9538	297.45	0
0.9562	297.45	0
0.9582	297.35	0
0.96077	297.35	0
0.96277	297.45	0
0.96493	297.45	0
0.96727	297.45	0
0.9696	297.45	0
0.97158	297.45	0
0.97393	297.35	0
0.97597	297.35	0
0.97867	297.35	0
0.98053	297.35	0
0.98287	297.35	0
0.98523	297.35	0
0.98713	297.35	0
0.98943	297.35	0
0.99177	297.35	0
0.99405	297.35	0
0.996	297.35	0
0.9983	297.35	0
1.00053	298.55	0
1.00275	298.75	0
1.00485	298.85	0
1.00718	299.05	0
1.00947	299.35	0
1.01185	299.75	0
1.01375	300.15	0
1.01592	300.45	0
1.01848	300.85	0
1.02037	301.15	0
1.02278	301.45	0
1.02492	301.85	0
1.02735	302.25	0
1.02923	302.65	100
1.03153	303.05	100
1.03372	303.55	100
1.03632	304.05	200
1.03817	304.65	200
1.0406	305.25	200
1.04262	306.05	300
1.04507	307.05	300
1.04713	308.05	300
1.04932	309.45	400
1.05163	310.85	400
1.05393	312.75	400
1.05597	314.65	400
1.05818	316.95	400
1.06063	319.25	500
1.06265	321.25	500
1.06485	322.35	500
1.06712	322.75	600
1.06965	322.45	600
1.0715	321.85	600
1.07372	321.25	600
1.07665	320.85	600
1.07895	320.35	600
1.08103	319.85	600
1.08318	319.35	600
1.08567	318.85	600
1.08753	318.35	600
1.08985	317.85	600
1.09208	317.35	600
1.09452	316.85	600
1.09643	316.45	600
1.09877	316.15	600
1.10112	315.55	600
1.10333	315.15	600
1.10532	314.85	600
1.10768	314.45	600
1.10998	314.05	600
1.11242	313.65	600
1.11427	313.35	600
1.1166	313.05	600
1.11923	312.65	600
1.1211	312.35	600
1.1232	312.05	600
1.12533	311.75	600
1.12783	311.45	600
1.12978	311.05	600
1.13225	310.75	600
1.13435	310.45	600
1.13668	310.15	600
1.1388	309.85	600
1.1413	309.65	600
1.14315	309.35	600
1.14545	309.15	600
1.14758	308.85	600
1.1498	308.55	600
1.15203	308.35	600
1.15432	308.15	600
1.15647	307.85	600
1.15867	307.75	600
1.16128	307.45	600
1.16315	307.25	600
1.16542	307.05	600
1.16753	306.85	600
1.17008	306.75	600
1.17195	306.55	600
1.17433	306.35	600
1.17658	306.15	600
1.1791	305.95	600
1.18095	305.75	600
1.18312	305.55	600
1.18535	305.35	600
1.1877	305.25	600
1.18973	305.15	600
1.19207	304.95	600
1.19445	304.75	600
1.19642	304.65	600
1.19862	304.45	600
1.20093	304.25	600
1.20328	304.15	600
1.20528	303.95	600
1.2076	303.85	600
1.20977	303.75	600
1.21233	303.55	600
1.21418	303.45	600
1.21645	303.25	600
1.21875	303.05	600
1.22098	302.95	600
1.22305	302.85	600
1.22527	302.75	600
1.22783	302.65	600
1.23053	302.45	600
1.23255	302.45	600
1.23467	302.35	600
1.23733	302.25	600
1.2392	302.15	600
1.24148	302.05	600
1.24372	301.95	600
1.24595	301.75	600
1.24805	301.75	600
1.25035	301.65	600
1.25258	301.55	600
1.2548	301.45	600
1.25705	301.45	600
1.2591	301.35	600
1.26158	301.25	600
1.26353	301.15	600
1.26593	301.15	600
1.268	301.05	600
1.27043	300.95	600
1.27242	300.85	600
1.27472	300.75	600
1.27697	300.75	600
1.27932	300.65	600
1.28125	300.55	600
1.28368	300.55	600
1.28593	300.45	600
1.28838	300.45	600
1.29023	300.45	600
1.29248	300.35	600
1.2949	300.35	600
1.29688	300.25	600
1.29907	300.15	600
1.30137	300.05	600
1.30373	300.05	600
1.30578	299.95	600
1.30805	299.95	600
1.31018	299.95	600
1.3127	299.85	600
1.31467	299.85	600
1.317	299.85	600
1.31907	299.75	600
1.32148	299.75	600
1.32355	299.65	600
1.32568	299.65	600
1.32798	299.55	600
1.33033	299.55	600
1.33243	299.55	600
1.33465	299.45	600
1.3371	299.45	600
1.33898	299.45	600
1.34147	299.35	600
1.34367	299.35	600
1.34597	299.35	600
1.34803	299.25	600
1.35017	299.25	600
1.35252	299.25	600
1.3548	299.25	600
1.35687	299.15	600
1.35918	299.15	600
1.36127	299.05	600
1.36368	299.05	600
1.36567	299.05	600
1.36802	299.05	600
1.37032	298.95	600
1.37288	299.05	600
1.37517	298.95	600
1.37742	298.95	600
1.3793	298.85	600
1.38192	298.85	600
1.38413	298.85	600
1.38628	298.75	600
1.38863	298.75	600
1.3907	298.75	600
1.39297	298.75	600
1.3954	298.65	600
1.39737	298.65	600
1.39955	298.65	600
1.40187	298.65	600
1.40427	298.65	600
1.4062	298.55	600
1.40865	298.55	600
1.41078	298.55	600
1.41315	298.55	600
1.41513	298.45	600
1.41737	298.55	600
1.41955	298.45	600
1.42195	298.45	600
1.424	298.45	600
1.42632	298.45	600
1.42845	298.45	600
1.43093	298.35	600
1.43282	298.35	600
1.43515	298.35	600
1.43763	298.35	600
1.43952	298.35	600
1.44178	298.25	600
1.44395	298.25	600
1.4465	298.25	600
1.44842	298.25	600
1.4509	298.25	600
1.45288	298.25	600
1.45522	298.25	600
1.45738	298.15	600
1.45952	298.15	600
1.46167	298.15	600
1.4643	298.15	600
1.46617	298.15	600
1.46838	298.15	600
1.47072	298.15	600
1.47282	298.05	600
1.47518	298.05	600
1.47728	298.05	600
1.47967	298.05	600
1.48172	297.95	600
1.48407	297.95	600
1.4862	297.95	600
1.4885	297.95	600
1.4906	297.95	600
1.4928	297.95	600
1.4952	297.95	600
1.49755	297.95	600
1.4996	297.95	600
1.50168	297.85	600
1.504	297.85	600
1.50652	297.85	600
1.50838	297.85	600
1.51062	297.85	600
1.51298	297.75	600
1.51505	297.75	600
1.5174	297.75	600
1.51945	297.75	600
1.52188	297.75	600
1.52465	297.75	600
1.52677	297.65	600
1.52862	297.65	600
1.53068	297.65	600
1.5328	297.65	600
1.53597	297.75	600
1.53788	297.65	600
1.53998	297.65	600
1.54248	297.65	600
1.54448	297.65	600
1.5469	297.55	600
1.54893	297.65	600
1.55112	297.65	600
1.55337	297.65	600
1.5558	297.65	600
1.55772	297.65	600
1.56017	297.65	600
1.56223	297.55	600
1.5646	297.65	600
1.56658	297.65	600
1.569	297.65	600
1.57138	297.65	600
1.57325	297.65	600
1.57568	297.65	600
1.57787	297.65	600
1.5802	297.65	600
1.58213	297.65	600
1.58443	297.65	600
1.58663	297.65	600
1.58907	297.65	600
1.59103	297.65	600
1.59343	297.65	600
1.5955	297.65	600
1.59807	297.65	600
1.6001	297.65	600
1.60252	297.65	600
1.6044	297.55	600
1.6069	297.65	600
1.60893	297.65	600
1.61108	297.65	600
1.61355	297.65	600
1.61545	297.65	600
1.6178	297.65	600
1.61993	297.65	600
1.6223	297.55	600
1.6244	297.65	600
1.62677	297.65	600
1.6289	297.65	600
1.63113	297.65	600
1.6333	297.65	600
1.63558	297.55	600
1.63773	297.65	600
1.64008	297.75	600
1.64217	297.65	600
1.6444	297.55	600
1.64682	297.55	600
1.64875	297.65	600
1.6512	297.65	600
1.65322	297.55	600
1.65577	297.65	600
1.65762	297.55	600
1.65995	297.65	600
1.66208	297.65	600
1.66487	297.65	600
1.66672	297.55	600
1.66887	297.55	600
1.671	297.65	600
1.67347	297.65	600
1.67543	297.65	600
1.67843	297.55	600
1.68075	297.65	600
1.68272	297.55	600
1.68478	297.55	600
1.68718	297.65	600
1.70918	297.65	600
1.71103	297.55	600
1.7129	297.55	600
1.71475	297.55	600
1.71662	297.55	600
1.71848	297.65	600
1.72043	297.65	600
1.7228	297.55	600
1.7248	297.65	600
1.72722	297.55	600
1.72933	297.55	600
1.7317	297.55	600
1.73377	297.55	600
1.73598	297.55	600
1.73812	297.55	600
1.74062	297.55	600
1.74373	297.65	600
1.74558	297.65	600
1.74743	297.65	600
1.7493	297.65	600
1.75143	297.65	600
1.75372	297.55	600
1.75605	297.65	600
1.75825	297.65	600
1.76028	297.65	600
1.76272	297.65	600
1.76508	297.65	600
1.76702	297.65	600
1.76917	297.65	600
1.77148	297.65	600
1.77385	297.65	600
1.77597	297.65	600
1.77813	297.55	600
1.78025	297.65	600
1.78285	297.65	600
1.7848	297.65	600
1.78718	297.65	600
1.78935	297.65	600
1.79155	297.65	600
1.79382	297.65	600
1.79585	297.65	600
1.79833	297.65	600
1.80033	297.65	600
1.8026	297.65	600
1.80475	297.65	600
1.8072	297.65	600
1.80925	297.65	600
1.81165	297.65	600
1.81362	297.55	600
1.81612	297.65	600
1.81813	297.65	600
1.82033	297.65	600
1.8227	297.65	600
1.82465	297.65	600
1.82697	297.65	600
1.82927	297.65	600
1.83237	297.65	600
1.83422	297.65	600
1.83633	297.65	600
1.8382	297.55	600
1.84098	297.55	600
1.84303	297.65	600
1.84527	297.65	600
1.84777	297.65	600
1.84968	297.65	600
1.85205	297.65	600
1.85432	297.65	600
1.85652	297.55	600
1.85855	297.65	600
1.86098	297.65	600
1.86308	297.65	600
1.86543	297.55	600
1.8677	297.55	600
1.8697	297.55	600
1.87193	297.55	600
1.8744	297.55	600
1.87667	297.55	600
1.87885	297.55	600
1.8808	297.55	600
1.88325	297.55	600
1.88528	297.55	600
1.88757	297.55	600
1.88993	297.55	600
1.8919	297.65	600
1.89402	297.55	600
1.89653	297.55	600
1.89883	297.55	600
1.90072	297.55	600
1.90298	297.45	600
1.90525	297.55	600
1.90768	297.55	600
1.90963	297.55	600
1.91205	297.55	600
1.91427	297.55	600
1.91645	297.55	600
1.9185	297.45	600
1.92078	297.55	600
1.92335	297.45	600
1.92522	297.45	600
1.92757	297.55	600
1.92993	297.55	600
1.93202	297.55	600
1.93412	297.45	600
1.93628	297.55	600
1.93867	297.55	600
1.94115	297.55	600
1.943	297.55	600
1.9453	297.55	600
1.94743	297.45	600
1.9498	297.45	600
1.95175	297.45	600
1.95405	297.45	600
1.95642	297.45	600
1.9588	297.55	600
1.96065	297.55	600
1.96293	297.55	600
1.9656	297.55	600
1.96745	297.55	600
1.9697	297.45	600
1.97188	297.55	600
1.97482	297.55	600
1.97678	297.55	600
1.97862	297.45	600
1.98088	297.55	600
1.98408	297.55	600
1.98593	297.55	600
1.98797	297.55	600
1.99033	297.45	600
1.99232	297.45	600
1.99467	297.45	600
1.99688	297.45	600
1.9994	297.45	600
2.00132	297.45	600
2.00365	297.45	600
2.0057	297.45	600
2.00807	297.45	600
2.01012	297.45	600
2.01245	297.55	600
2.01458	297.55	600
2.01708	297.55	600
2.01907	297.55	600
2.02135	297.45	600
2.02355	297.55	600
2.0259	297.45	600
2.02783	297.45	600
2.03018	297.55	600
2.03247	297.45	600
2.03462	297.55	600
2.03672	297.45	600
2.03915	297.55	600
2.04138	297.55	600
2.04345	297.55	600
2.04557	297.55	600
2.04807	297.55	600
2.05038	297.45	600
2.0524	297.45	600
2.05447	297.45	600
2.05677	297.45	600
2.0592	297.55	600
2.06123	297.55	600
2.06337	297.55	600
2.06592	297.55	600
2.06782	297.55	600
2.07022	297.55	600
2.07228	297.55	600
2.07478	297.45	600
2.07693	297.45	600
2.07912	297.55	600
2.0811	297.45	600
2.08365	297.55	600
2.08555	297.55	600
2.08795	297.55	600
2.08998	297.55	600
2.09265	297.55	600
2.09452	297.55	600
2.09705	297.55	600
2.09912	297.55	600
2.10118	297.35	600
2.10343	297.45	600
2.10567	297.35	600
2.10793	297.35	600
2.11017	297.35	600
2.1122	297.35	600
2.1146	297.35	600
2.11687	297.35	600
2.11892	297.45	600
2.12115	297.35	600
2.12345	297.35	600
2.12643	297.35	600
2.12828	297.35	600
2.13015	297.35	600
2.13242	297.45	600
2.1346	297.35	600
2.13815	297.35	600
2.14	297.35	600
2.14185	297.35	600
2.1439	297.35	600
2.14617	297.35	600
2.14835	297.35	600
2.15072	297.35	600
2.1528	297.45	600
2.15513	297.35	600
2.1573	297.45	600
2.15958	297.45	600
2.16178	297.45	600
2.164	297.45	600
2.16633	297.45	600
2.16823	297.35	600
2.1707	297.35	600
2.1728	297.35	600
2.17537	297.25	600
2.17723	297.35	600
2.17945	297.25	600
2.18163	297.35	600
2.1842	297.45	600
2.18607	297.35	600
2.18835	297.35	600
2.19058	297.45	600
2.19312	297.45	600
2.195	297.45	600
2.19725	297.45	600
2.19963	297.35	600
2.20175	297.45	600
2.20385	297.35	600
2.20628	297.35	600
2.20858	297.35	600
2.2105	297.35	600
2.21288	297.35	600
2.21515	297.45	600
2.21733	297.45	600
2.21967	297.45	600
2.2217	297.45	600
2.22385	297.35	600
2.22622	297.45	600
2.22827	297.45	600
2.23067	297.45	600
2.23272	297.35	600
2.23515	297.45	600
2.23718	297.45	600
2.23942	297.45	600
2.24185	297.35	600
2.2438	297.45	600
2.24613	297.35	600
2.24833	297.45	600
2.25098	297.45	600
2.25283	297.45	600
2.25488	297.45	600
2.25708	297.45	600
2.25975	297.35	600
2.26162	297.35	600
2.26395	297.35	600
2.26607	297.25	600
2.26845	297.35	600
2.27043	297.45	600
2.2731	297.35	600
2.27527	297.35	600
2.27743	297.35	600
2.27945	297.35	600
2.28168	297.35	600
2.28405	297.35	600
2.28595	297.35	600
2.289	297.35	600
2.29123	297.35	600
2.2934	297.35	600
2.29558	297.45	600
2.29783	297.45	600
2.3	297.45	600
2.30242	297.45	600
2.3043	297.35	600
2.30663	297.45	600
2.30928	297.35	600
2.31115	297.45	600
2.31348	297.25	600
2.31548	297.35	600
2.31787	297.35	600
2.31985	297.35	600
2.32215	297.35	600
2.32443	297.45	600
2.32687	297.45	600
2.32873	297.25	600
2.33102	297.45	600
2.33337	297.45	600
2.33567	297.45	600
2.3377	297.35	600
2.3398	297.35	600
2.34233	297.35	600
2.34428	297.35	600
2.34655	297.35	600
2.34865	297.45	600
2.35118	297.45	600
2.35317	297.45	600
2.35553	297.35	600
2.35758	297.35	600
2.36008	297.35	600
2.36207	297.35	600
2.36445	297.45	600
2.36647	297.45	600
2.3691	297.45	600
2.37095	297.45	600
2.37318	297.35	600
2.37555	297.35	600
2.37755	297.35	600
2.38098	297.45	600
2.38283	297.35	600
2.38485	297.35	600
2.38672	297.35	600
2.38867	297.45	600
2.39097	297.35	600
2.39343	297.45	600
2.39557	297.35	600
2.39755	297.35	600
2.39993	297.35	600
2.40233	297.35	600
2.40452	297.45	600
2.40665	297.35	600
2.40875	297.35	600
2.4113	297.35	600
2.4132	297.45	600
2.41548	297.45	600
2.4178	297.45	600
2.41975	297.45	600
2.42217	297.45	600
2.42438	297.45	600
2.42655	297.45	600
2.42868	297.35	600
2.43102	297.35	600
2.43313	297.45	600
2.43552	297.45	600
2.4375	297.45	600
2.4412	297.45	600
2.44305	297.45	600
2.4449	297.45	600
2.44703	297.45	600
2.44952	297.35	600
2.45163	297.45	600
2.4538	297.45	600
2.45582	297.35	600
2.45843	297.45	600
2.46055	297.45	600
2.46253	297.45	600
2.46493	297.45	600
2.46852	297.35	600
2.47037	297.35	600
2.47223	297.45	600
2.47408	297.35	600
2.47612	297.45	600
2.47822	297.35	600
2.48038	297.45	600
2.4826	297.45	600
2.4849	297.35	600
2.48702	297.45	600
2.48925	297.35	600
2.49128	297.35	600
2.49385	297.45	600
2.49585	297.45	600
2.49827	297.35	600
2.50018	297.45	600
2.5028	297.45	600
2.5047	297.45	600
2.50697	297.35	600
2.50925	297.45	600
2.51153	297.35	600
2.5136	297.35	600
2.51582	297.45	600
2.51837	297.45	600
2.52038	297.45	600
2.52263	297.45	600
2.5249	297.45	600
2.52707	297.45	600
2.52918	297.45	600
2.5314	297.45	600
2.53362	297.35	600
2.53602	297.45	600
2.53795	297.45	600
2.54037	297.45	600
2.5425	297.45	600
2.54488	297.45	600
2.54687	297.45	600
2.54915	297.45	600
2.55158	297.45	600
2.55347	297.45	600
2.55583	297.45	600
2.55805	297.45	600
2.56048	297.45	600
2.56237	297.45	600
2.56482	297.45	600
2.567	297.45	600
2.56933	297.45	600
2.57123	297.45	600
2.57383	297.45	600
2.5758	297.45	600
2.57815	297.45	600
2.58017	297.45	600
2.5824	297.45	600
2.58563	297.45	600
2.58747	297.45	600
2.58932	297.45	600
2.59143	297.45	600
2.59375	297.35	600
2.59635	297.35	600
2.59852	297.45	600
2.6007	297.45	600
2.60323	297.45	600
2.60518	297.45	600
2.60737	297.45	600
2.60973	297.35	600
2.61247	297.45	600
2.61432	297.45	600
2.61628	297.45	600
2.61878	297.45	600
2.62067	297.45	600
2.62295	297.45	600
2.62522	297.45	600
2.62752	297.45	600
2.62957	297.45	600
2.63193	297.45	600
2.63418	297.45	600
2.63648	297.45	600
2.63842	297.45	600
2.64083	297.45	600
2.6431	297.45	600
2.6454	297.45	600
2.64732	297.45	600
2.64957	297.45	600
2.65222	297.45	600
2.65407	297.45	600
2.65632	297.45	600
2.65858	297.45	600
2.66115	297.45	600
2.663	297.45	600
2.66525	297.45	600
2.66738	297.45	600
2.66977	297.45	600
2.67172	297.45	600
2.67407	297.45	600
2.67623	297.45	600
2.67872	297.45	600
2.68063	297.55	600
2.68298	297.45	600
2.6852	297.55	600
2.68787	297.55	600
2.68983	297.45	600
2.69177	297.55	600
2.69433	297.45	600
2.6962	297.55	600
2.6984	297.55	600
2.70065	297.45	600
2.70323	297.55	600
2.7051	297.55	600
2.70753	297.55	600
2.73205	297.45	600
2.73392	297.45	600
2.73577	297.45	600
2.73762	297.45	600
2.73948	297.45	600
2.74133	297.45	600
2.7436	297.55	600
2.74575	297.45	600
2.74783	297.45	600
2.75027	297.45	600
2.75263	297.45	600
2.75455	297.45	600
2.75703	297.45	600
2.75915	297.45	600
2.76145	297.45	600
2.76337	297.45	600
2.7659	297.45	600
2.76783	297.35	600
2.7702	297.55	600
2.7722	297.55	600
2.77497	297.45	600
2.77683	297.45	600
2.7791	297.55	600
2.78117	297.45	600
2.78337	297.45	600
2.78572	297.45	600
2.78798	297.45	600
2.78998	297.45	600
2.79235	297.45	600
2.79478	297.45	600
2.79665	297.45	600
2.799	297.45	600
2.80127	297.55	600
2.80363	297.55	600
2.8055	297.45	600
2.80782	297.45	600
2.81005	297.55	600
2.81252	297.55	600
2.81443	297.45	600
2.81673	297.55	600
2.81888	297.45	600
2.82155	297.45	600
2.82342	297.55	600
2.82558	297.55	600
2.82803	297.55	600
2.82998	297.45	600
2.83228	297.55	600
2.83458	297.45	600
2.83692	297.45	600
2.83885	297.55	600
2.84123	297.55	600
2.84338	297.55	600
2.84622	297.55	600
2.84807	297.45	600
2.85003	297.45	600
2.85225	297.55	600
2.85458	297.45	600
2.8567	297.45	600
2.85883	297.45	600
2.86132	297.55	600
2.86345	297.55	600
2.86563	297.55	600
2.86777	297.55	600
2.87023	297.55	600
2.87215	297.45	600
2.87445	297.45	600
2.87663	297.55	600
2.87902	297.45	600
2.8818	297.55	600
2.88397	297.55	600
2.88602	297.45	600
2.88862	297.45	600
2.89052	297.55	600
2.8928	297.55	600
2.895	297.55	600
2.89722	297.45	600
2.8996	297.55	600
2.90165	297.45	600
2.90405	297.55	600
2.90607	297.45	600
2.9083	297.55	600
2.91052	297.55	600
2.91308	297.55	600
2.91493	297.55	600
2.91728	297.45	600
2.91937	297.45	600
2.92183	297.55	600
2.92375	297.45	600
2.92728	297.55	600
2.92913	297.55	600
2.93098	297.55	600
2.93285	297.55	600
2.93493	297.55	600
2.93733	297.45	600
2.93937	297.55	600
2.94165	297.55	600
2.94382	297.55	600
2.94623	297.45	600
2.94825	297.55	600
2.95048	297.45	600
2.95265	297.55	600
2.95513	297.45	600
2.95713	297.55	600
2.9595	297.45	600
2.96157	297.55	600
2.96407	297.55	600
2.9662	297.55	600
2.96822	297.55	600
2.97063	297.55	600
2.97275	297.55	600
2.97513	297.55	600
2.9773	297.55	600
2.9796	297.55	600
2.9816	297.45	600
2.98375	297.55	600
2.98625	297.55	600
2.98853	297.55	600
2.99038	297.55	600
2.99292	297.65	600
2.99497	297.55	600
2.99727	297.65	600
2.99922	297.05	300
3.00148	297.15	300
3.00407	297.05	300
3.0061	297.05	300
3.00828	289.15	300
3.01047	282.15	300
3.01267	279.65	0
3.01483	279.65	0
3.01713	279.75	0
3.01933	279.95	0
3.02172	279.95	0
3.02373	280.25	0
3.02595	280.35	0
3.02828	280.55	0
3.03065	280.75	0
3.0326	280.85	0
3.03548	281.05	0
3.03797	281.15	0
3.03982	281.25	0
3.04167	281.35	0
3.0444	281.45	0
3.04665	281.55	0
3.04887	281.75	0
3.05108	281.75	0
3.05303	281.85	0
3.05567	281.95	0
3.05752	282.05	0
3.05982	282.15	0
3.06192	282.25	0
3.06455	282.25	0
3.06647	282.35	0
3.06867	282.45	0
3.07113	282.55	0
3.07312	282.55	0
3.07535	282.65	0
3.07762	282.75	0
3.08003	282.75	0
3.08203	282.85	0
3.08425	282.95	0
3.08647	282.95	0
3.08878	282.95	0
3.09087	283.15	0
3.09327	283.15	0
3.09533	283.25	0
3.09772	283.25	0
3.09987	283.35	0
3.10213	283.45	0
3.1044	283.45	0
3.10638	283.55	0
3.10882	283.65	0
3.11092	283.65	0
3.11327	283.65	0
3.11528	283.75	0
3.11748	283.95	0
3.11978	283.95	0
3.1222	284.05	0
3.12415	284.05	0
3.12643	284.15	0
3.12872	284.25	0
3.13105	284.25	0
3.133	284.35	0
3.13557	284.35	0
3.1375	284.45	0
3.14005	284.45	0
3.1419	284.55	0
3.1442	284.65	0
3.1467	284.65	0
3.14862	284.65	0
3.1508	284.75	0
3.15305	284.85	0
3.15555	284.85	0
3.1575	284.95	0
3.15977	285.05	0
3.16223	285.15	0
3.16447	285.15	0
3.16637	285.25	0
3.16875	285.25	0
3.17085	285.35	0
3.17342	285.35	0
3.17528	285.45	0
3.17748	285.45	0
3.17995	285.45	0
3.18193	285.55	0
3.18428	285.65	0
3.18702	285.65	0
3.18937	285.65	0
3.19137	285.75	0
3.19358	285.75	0
3.19583	285.85	0
3.19825	285.85	0
3.20018	285.95	0
3.20248	285.95	0
3.20495	286.05	0
3.20695	286.15	0
3.20922	286.15	0
3.21138	286.15	0
3.21373	286.25	0
3.21587	286.35	0
3.21818	286.35	0
3.22045	286.35	0
3.22252	286.45	0
3.2249	286.55	0
3.22688	286.65	0
3.22912	286.65	0
3.23143	286.75	0
3.23368	286.75	0
3.23575	286.85	0
3.23803	286.85	0
3.24042	286.95	0
3.24262	286.95	0
3.24482	287.05	0
3.2471	287.05	0
3.24917	287.15	0
3.25147	287.25	0
3.2539	287.25	0
3.2561	287.25	0
3.25798	287.35	0
3.26045	287.35	0
3.26255	287.45	0
3.26493	287.45	0
3.26678	287.55	0
3.26918	287.55	0
3.27142	287.65	0
3.27383	287.65	0
3.27578	287.75	0
3.2781	287.85	0
3.28037	287.85	0
3.28243	287.85	0
3.28472	287.95	0
3.287	287.95	0
3.28937	288.05	0
3.29127	288.15	0
3.29343	288.15	0
3.29572	288.15	0
3.2981	288.25	0
3.30017	288.25	0
3.30248	288.35	0
3.30477	288.35	0
3.30705	288.45	0
3.30902	288.45	0
3.31143	288.45	0
3.31343	288.55	0
3.31587	288.65	0
3.31792	288.65	0
3.3203	288.65	0
3.32275	288.75	0
3.3246	288.75	0
3.32698	288.85	0
3.32927	289.15	0
3.33152	289.25	0
3.33338	289.35	0
3.33575	289.45	0
3.33798	289.45	0
3.34083	289.55	0
3.3429	289.65	0
3.34522	289.65	0
3.34755	289.65	0
3.34955	289.75	0
3.3519	289.75	0
3.35403	289.85	0
3.35653	289.95	0
3.35838	289.95	0
3.36078	290.05	0
3.36302	290.05	0
3.36533	290.15	0
3.36722	290.15	0
3.36997	290.25	0
3.37182	290.25	0
3.37418	290.35	0
3.37627	290.35	0
3.37855	290.35	0
3.38088	290.45	0
3.38298	290.65	0
3.38502	290.65	0
3.38735	290.75	0
3.38975	290.85	0
3.39175	290.85	0
3.39397	290.95	0
3.3962	290.95	0
3.39855	290.95	0
3.40063	291.05	0
3.40302	291.05	0
3.4051	291.05	0
3.40755	291.15	0
3.40945	291.15	0
3.41178	291.25	0
3.41403	291.25	0
3.41637	291.25	0
3.41833	291.35	0
3.42062	291.35	0
3.42317	291.35	0
3.42505	291.45	0
3.42725	291.85	0
3.42945	291.85	0
3.43202	291.95	0
3.43412	291.95	0
3.4362	292.05	0
3.43828	292.05	0
3.44108	292.05	0
3.44293	292.05	0
3.44502	292.15	0
3.44725	292.15	0
3.44965	292.25	0
3.45173	292.25	0
3.45392	292.25	0
3.45633	292.25	0
3.4585	292.35	0
3.46062	292.35	0
3.46297	292.45	0
3.4651	292.45	0
3.46722	292.45	0
3.4695	292.55	0
3.4717	292.55	0
3.47418	292.55	0
3.47612	292.55	0
3.47845	292.65	0
3.48057	292.65	0
3.48302	292.65	0
3.48497	292.75	0
3.48738	292.75	0
3.4894	292.75	0
3.49265	292.75	0
3.49452	292.75	0
3.49665	292.75	0
3.49928	292.85	0
3.50115	292.85	0
3.50347	292.95	0
3.50555	292.95	0
3.50792	292.95	0
3.51002	293.05	0
3.51225	293.05	0
3.51437	293.05	0
3.5169	293.15	0
3.51885	293.05	0
3.5211	293.15	0
3.52352	293.15	0
3.52548	293.15	0
3.52775	293.25	0
3.5301	293.25	0
3.5324	293.25	0
3.5343	293.35	0
3.53678	293.35	0
3.53885	293.35	0
3.5413	293.35	0
3.54323	293.35	0
3.54555	293.45	0
3.54775	293.45	0
3.55018	293.35	0
3.55208	293.45	0
3.55452	293.45	0
3.5569	293.55	0
3.5588	293.55	0
3.56095	293.55	0
3.56335	293.55	0
3.56572	293.55	0
3.56777	293.65	0
3.56995	293.65	0
3.5723	293.65	0
3.57468	293.65	0
3.57657	293.75	0
3.57887	293.75	0
3.58095	293.75	0
3.5834	293.85	0
3.58548	293.85	0
3.58767	293.85	0
3.5899	293.85	0
3.5924	293.85	0
3.59433	293.85	0
3.59687	293.85	0
3.59895	293.95	0
3.60095	293.95	0
3.60338	293.95	0
3.60558	293.95	0
3.60788	293.95	0
3.60988	293.95	0
3.61217	293.95	0
3.61433	294.05	0
3.61678	294.05	0
3.6187	294.05	0
3.62113	294.05	0
3.6232	294.05	0
3.62582	294.05	0
3.62767	294.15	0
3.6299	294.15	0
3.63227	294.15	0
3.63438	294.15	0
3.63657	294.25	0
3.6388	294.25	0
3.64135	294.15	0
3.64322	294.25	0
3.6462	294.25	0
3.64807	294.25	0
3.64997	294.25	0
3.65218	294.25	0
3.65502	294.35	0
3.65732	294.35	0
3.65942	294.35	0
3.66157	294.35	0
3.66377	294.35	0
3.66632	294.35	0
3.66817	294.35	0
3.67053	294.35	0
3.67253	294.35	0
3.67513	294.45	0
3.67713	294.45	0
3.67928	294.45	0
3.68148	294.45	0
3.68392	294.45	0
3.68592	294.55	0
3.68833	294.55	0
3.69043	294.55	0
3.69308	294.55	0
3.69493	294.55	0
3.69708	294.55	0
3.69943	294.55	0
3.70148	294.65	0
3.70383	294.65	0
3.70612	294.65	0
3.70825	294.65	0
3.71033	294.65	0
3.71263	294.65	0
3.71482	294.75	0
3.71712	294.75	0
3.71923	294.75	0
3.7215	294.75	0
3.72368	294.75	0
3.72603	294.75	0
3.72815	294.75	0
3.75023	294.75	0
3.75208	294.85	0
3.75393	294.85	0
3.7558	294.85	0
3.75767	294.85	0
3.75952	294.85	0
3.76142	294.85	0
3.76357	294.85	0
3.76598	294.85	0
3.76833	294.95	0
3.77028	294.85	0
3.77253	294.85	0
3.775	294.95	0
3.77695	294.95	0
3.7792	294.95	0
3.78132	294.95	0
3.78392	294.95	0
3.78593	294.95	0
3.78808	295.05	0
3.79025	295.05	0
3.7928	295.05	0
3.79472	295.05	0
3.79697	295.05	0
3.79917	295.05	0
3.80162	295.05	0
3.80363	295.05	0
3.80587	295.05	0
3.80925	295.15	0
3.8111	295.15	0
3.81312	295.05	0
3.81542	295.15	0
3.8178	295.15	0
3.81968	295.15	0
3.82205	295.15	0
3.82425	295.25	0
3.82662	295.25	0
3.82867	295.25	0
3.83087	295.25	0
3.83313	295.25	0
3.83532	295.25	0
3.83752	295.25	0
3.83972	295.35	0
3.8421	295.35	0
3.84423	295.35	0
3.8467	295.25	0
3.84858	295.25	0
3.8509	295.25	0
3.85303	295.35	0
3.85532	295.35	0
3.8575	295.35	0
3.85982	295.35	0
3.8619	295.35	0
3.86422	295.35	0
3.86747	295.45	0
3.86933	295.35	0
3.8712	295.45	0
3.87305	295.35	0
3.8756	295.45	0
3.87747	295.45	0
3.8798	295.45	0
3.88185	295.45	0
3.88433	295.45	0
3.8863	295.55	0
3.88852	295.45	0
3.89183	295.45	0
3.89368	295.45	0
3.89555	295.45	0
3.8975	295.55	0
3.89957	295.55	0
3.90218	295.55	0
3.90413	295.55	0
3.90642	295.55	0
3.90883	295.55	0
3.9107	295.55	0
3.91313	295.55	0
3.91523	295.55	0
3.91752	295.55	0
3.91968	295.55	0
3.92195	295.65	0
3.92417	295.65	0
3.9264	295.65	0
3.92852	295.65	0
3.9308	295.65	0
3.93298	295.65	0
3.93532	295.65	0
3.9374	295.65	0
3.93975	295.65	0
3.94188	295.65	0
3.94418	295.75	0
3.94627	295.65	0
3.94847	295.65	0
3.9509	295.65	0
3.9529	295.75	0
3.95515	295.75	0
3.95732	295.75	0
3.95988	295.75	0
3.96237	295.75	0
3.9646	295.75	0
3.9668	295.75	0
3.96928	295.85	0
3.97122	295.75	0
3.9735	295.85	0
3.97587	295.75	0
3.97797	295.85	0
3.98017	295.85	0
3.98232	295.85	0
3.98473	295.85	0
3.98677	295.85	0
3.98915	295.85	0
3.99127	295.85	0
3.99377	295.85	0
3.99562	295.85	0
3.99797	295.85	0
4.00012	295.85	0
4.00248	295.85	0
4.00463	295.95	0
4.00673	295.95	0
4.00935	295.95	0
4.01123	295.95	0
4.01353	295.95	0
4.01583	295.95	0
4.01802	295.95	0
4.01998	296.05	0
4.02225	295.95	0
4.0247	295.95	0
4.02708	296.05	0
4.02895	295.95	0
4.03118	296.05	0
4.03342	296.05	0
4.0359	296.05	0
4.0378	295.95	0
4.04007	296.05	0
4.04228	296.05	0
4.04485	296.05	0
4.04672	296.05	0
4.04905	296.05	0
4.05138	296.05	0
4.05335	296.05	0
4.0556	296.05	0
4.05798	296.05	0
4.06032	296.05	0
4.06233	296.05	0
4.06452	296.05	0
4.06673	296.05	0
4.06912	296.15	0
4.07115	296.05	0
4.07357	296.15	0
4.07563	296.15	0
4.07813	296.15	0
4.08	296.15	0
4.0822	296.15	0
4.08483	296.15	0
4.08668	296.15	0
4.08903	296.15	0
4.09117	296.15	0
4.09375	296.15	0
4.0956	296.15	0
4.09788	296.15	0
4.09993	296.15	0
4.10255	296.15	0
4.10513	296.25	0
4.1072	296.25	0
4.10962	296.25	0
4.11172	296.25	0
4.11398	296.25	0
4.11608	296.25	0
4.11853	296.25	0
4.12057	296.25	0
4.12283	296.25	0
4.1251	296.25	0
4.1276	296.25	0
4.12945	296.35	0
4.13193	296.25	0
4.13398	296.35	0
4.13642	296.35	0
4.13828	296.25	0
4.1407	296.25	0
4.14272	296.35	0
4.14545	296.25	0
4.14732	296.35	0
4.14952	296.35	0
4.1518	296.35	0
4.15385	296.35	0
4.1561	296.35	0
4.15832	296.35	0
4.16073	296.35	0
4.16275	296.35	0
4.16493	296.35	0
4.16727	296.35	0
4.16965	296.35	0
4.17165	296.35	0
4.17388	296.35	0
4.17607	296.45	0
4.1786	296.35	0
4.18053	296.35	0
4.1828	296.35	0
4.18525	296.45	0
4.18712	296.45	0
4.18945	296.45	0
4.19173	296.45	0
4.19407	296.45	0
4.19602	296.45	0
4.19828	296.45	0
4.20053	296.45	0
4.20295	296.45	0
4.20495	296.45	0
4.2073	296.45	0
4.20942	296.45	0
4.21177	296.45	0
4.21377	296.45	0
4.21605	296.45	0
4.21845	296.45	0
4.22062	296.45	0
4.22272	296.45	0
4.22507	296.45	0
4.22757	296.45	0
4.22942	296.45	0
4.23165	296.45	0
4.2338	296.45	0
4.2361	296.45	0
4.23825	296.45	0
4.24055	296.45	0
4.24268	296.55	0
4.24515	296.45	0
4.24718	296.45	0
4.24933	296.45	0
4.25163	296.55	0
4.25393	296.55	0
4.25665	296.55	0
4.25888	296.55	0
4.26117	296.55	0
4.26318	296.55	0
4.26548	296.55	0
4.26772	296.55	0
4.27003	296.55	0
4.27203	296.55	0
4.2744	296.55	0
4.2766	296.55	0
4.27898	296.55	0
4.28097	296.55	0
4.28322	296.55	0
4.28565	296.55	0
4.28767	296.55	0
4.28987	296.55	0
4.29213	296.55	0
4.29453	296.55	0
4.2965	296.55	0
4.29877	296.65	0
4.301	296.65	0
4.3033	296.55	0
4.30547	296.65	0
4.30763	296.65	0
4.30993	296.65	0
4.31227	296.65	0
4.3143	296.65	0
4.31648	296.65	0
4.31868	296.65	0
4.32123	296.65	0
4.32335	296.65	0
4.32552	296.65	0
4.3278	296.75	0
4.32978	296.65	0
4.33217	296.65	0
4.33435	296.75	0
4.33662	296.75	0
4.3387	296.65	0
4.34112	296.75	0
4.34355	296.75	0
4.34548	296.75	0
4.34755	296.75	0
4.34985	296.75	0
4.35208	296.75	0
4.35563	296.75	0
4.35748	296.75	0
4.35933	296.75	0
4.3613	296.75	0
4.36342	296.75	0
4.36525	296.75	0
4.36757	296.75	0
4.37005	296.75	0
4.37202	296.75	0
4.37423	296.75	0
4.37652	296.85	0
4.37888	296.75	0
4.3809	296.85	0
4.38318	296.85	0
4.38533	296.85	0
4.3877	296.75	0
4.38982	296.85	0
4.39213	296.85	0
4.39423	296.85	0
4.39672	296.85	0
4.3988	296.85	0
4.40122	296.85	0
4.40325	296.85	0
4.4053	296.85	0
4.4076	296.85	0
4.41047	296.85	0
4.41282	296.85	0
4.41472	296.85	0
4.41708	296.85	0
4.41927	296.85	0
4.42158	296.85	0
4.42362	296.85	0
4.42582	296.85	0
4.42833	296.85	0
4.43023	296.95	0
4.43258	296.95	0
4.43475	296.95	0
4.43752	296.85	0
4.43938	296.95	0
4.44142	296.95	0
4.44362	296.95	0
4.44615	296.85	0
4.44805	296.85	0
4.45032	296.85	0
4.4525	296.85	0
4.45507	296.85	0
4.45692	296.85	0
4.45928	296.85	0
4.4615	296.75	0
4.46367	296.85	0
4.46592	296.85	0
4.46805	296.85	0
4.47052	296.85	0
4.47243	296.95	0
4.47468	296.95	0
4.47688	296.95	0
4.47927	296.85	0
4.48135	296.95	0
4.48348	296.95	0
4.48578	296.95	0
4.48833	296.95	0
4.49023	296.95	0
4.49243	297.05	0
4.49482	296.95	0
4.49713	296.95	0
4.49915	296.95	0
4.50142	296.95	0
4.50378	297.05	0
4.50582	296.95	0
4.50803	296.95	0
4.51013	296.95	0
4.51275	296.95	0
4.51468	296.95	0
4.51688	297.05	0
4.51903	297.05	0
4.5215	296.95	0
4.52358	296.95	0
4.52588	296.95	0
4.52793	297.05	0
4.53053	297.05	0
4.53243	297.05	0
[truncated: 2,891 more rows]

## Sheet: Figure 1d
data 1			data 2
temperature	c_p of HH		temperature	c_p of 1GNS/HH	c_p/T of 1GNS/HH
203.163	1.6377		203.161	1.34286	6.60982
203.179	1.63846		203.176	1.34406	6.61526
203.194	1.63954		203.193	1.3465	6.6267
203.21	1.64067		203.208	1.34802	6.63371
203.227	1.6421		203.224	1.34933	6.63961
203.244	1.64321		203.241	1.35049	6.64476
203.259	1.6437		203.258	1.35175	6.6504
203.275	1.64451		203.273	1.35376	6.65982
203.29	1.64591		203.288	1.35524	6.6666
203.307	1.64764		203.304	1.35616	6.67061
203.324	1.6483		203.32	1.35761	6.67721
203.34	1.64875		203.336	1.35971	6.68701
203.354	1.64963		203.349	1.36165	6.6961
203.369	1.65047		203.366	1.36346	6.70447
203.386	1.65179		203.381	1.36507	6.7119
203.405	1.65313		203.4	1.36614	6.71653
203.42	1.65417		203.415	1.36771	6.72376
203.436	1.65551		203.431	1.37006	6.73475
203.452	1.6568		203.443	1.3724	6.74587
203.469	1.65821		203.46	1.37447	6.75549
203.485	1.65928		203.476	1.37615	6.76321
203.5	1.65986		203.493	1.37663	6.76498
203.517	1.6604		203.508	1.37875	6.77493
203.533	1.66089		203.526	1.37946	6.77779
203.548	1.66205		203.54	1.38211	6.79037
203.564	1.66349		203.558	1.38298	6.79402
203.581	1.66467		203.576	1.38359	6.79642
203.597	1.66545		203.592	1.38547	6.80513
203.613	1.66633		203.605	1.38668	6.81062
203.629	1.66702		203.621	1.38883	6.82066
203.646	1.66758		203.639	1.39068	6.82917
203.662	1.66809		203.654	1.39326	6.8413
203.679	1.66846		203.668	1.39375	6.84322
203.694	1.66911		203.684	1.39513	6.84947
203.708	1.66943		203.7	1.39582	6.85232
203.726	1.67002		203.714	1.39693	6.8573
203.743	1.67069		203.731	1.39747	6.85939
203.759	1.67157		203.748	1.39812	6.86201
203.774	1.67266		203.762	1.40011	6.87131
203.791	1.67407		203.78	1.40121	6.87608
203.807	1.67553		203.797	1.40344	6.88647
203.823	1.67688		203.812	1.40514	6.89427
203.839	1.6786		203.828	1.40724	6.90403
203.855	1.68012		203.844	1.40894	6.91186
203.871	1.68107		203.859	1.41062	6.91959
203.887	1.68157		203.875	1.41176	6.92463
203.904	1.68229		203.892	1.41299	6.9301
203.922	1.68211		203.908	1.41399	6.93447
203.938	1.68191		203.925	1.41538	6.94066
203.953	1.68179		203.94	1.41616	6.94401
203.969	1.68188		203.958	1.41802	6.95249
203.985	1.68237		203.974	1.42105	6.96682
204.002	1.68311		203.986	1.42288	6.97537
204.018	1.68402		204.003	1.42452	6.98283
204.035	1.68512		204.019	1.42618	6.99044
204.049	1.68588		204.037	1.42701	6.99388
204.066	1.68647		204.051	1.42865	7.00143
204.081	1.68714		204.067	1.42942	7.00466
204.097	1.68783		204.084	1.4298	7.00594
204.115	1.68819		204.1	1.43021	7.00738
204.13	1.68863		204.117	1.43109	7.01111
204.147	1.689		204.133	1.43301	7.01998
204.164	1.68965		204.148	1.43554	7.03187
204.179	1.69053		204.166	1.43658	7.03636
204.196	1.69607		204.181	1.43801	7.04281
204.212	1.69708		204.197	1.44333	7.06832
204.228	1.69804		204.212	1.44402	7.07118
204.244	1.69874		204.228	1.44531	7.07693
204.26	1.69915		204.246	1.44613	7.08035
204.276	1.69938		204.262	1.44573	7.07781
204.292	1.6997		204.277	1.44627	7.07994
204.31	1.70037		204.294	1.44716	7.08373
204.325	1.70113		204.309	1.44929	7.09361
204.343	1.70164		204.325	1.45089	7.10088
204.359	1.70264		204.341	1.45339	7.11259
204.375	1.70385		204.356	1.45576	7.12366
204.391	1.70491		204.372	1.45761	7.13212
204.406	1.70618		204.39	1.4584	7.1354
204.424	1.70741		204.404	1.46027	7.14406
204.44	1.7086		204.421	1.46065	7.14532
204.456	1.70936		204.438	1.46058	7.14439
204.471	1.71001		204.453	1.46095	7.14566
204.488	1.71062		204.47	1.46129	7.14672
204.505	1.71114		204.484	1.46297	7.15444
204.52	1.71145		204.501	1.4648	7.16279
204.536	1.71189		204.519	1.46625	7.16924
204.553	1.71242		204.534	1.46843	7.17938
204.57	1.7128		204.551	1.47095	7.1911
204.585	1.71317		204.567	1.47282	7.19967
204.601	1.71395		204.583	1.47463	7.20798
204.617	1.71483		204.599	1.47635	7.21582
204.634	1.71554		204.615	1.47673	7.21711
204.65	1.71636		204.63	1.47692	7.21751
204.666	1.71704		204.646	1.47722	7.2184
204.682	1.71756		204.661	1.47739	7.21873
204.699	1.71804		204.678	1.47764	7.21932
204.716	1.71844		204.697	1.47838	7.22229
204.732	1.71884		204.712	1.47933	7.2264
204.748	1.71926		204.728	1.48086	7.23331
204.766	1.71951		204.742	1.48196	7.23817
204.781	1.71991		204.76	1.48291	7.24216
204.798	1.72033		204.778	1.48293	7.24166
204.812	1.72056		204.793	1.48396	7.24616
204.829	1.72101		204.807	1.48601	7.25565
204.845	1.72167		204.824	1.48719	7.2608
204.861	1.72238		204.84	1.48888	7.26849
204.878	1.72331		204.856	1.49095	7.27804
204.896	1.72421		204.871	1.49294	7.28723
204.912	1.72495		204.888	1.49403	7.29191
204.929	1.72587		204.905	1.49531	7.29759
204.946	1.72672		204.921	1.49729	7.30667
204.96	1.72751		204.936	1.49828	7.31096
204.977	1.72826		204.952	1.49757	7.30695
204.992	1.72857		204.968	1.49839	7.31034
205.009	1.72885		204.984	1.49924	7.31393
205.024	1.72941		205	1.50028	7.31845
205.041	1.7298		205.017	1.50061	7.31943
205.057	1.7301		205.036	1.50156	7.32338
205.074	1.73022		205.052	1.50279	7.32881
205.09	1.73037		205.067	1.50364	7.33244
205.106	1.73067		205.083	1.5047	7.33702
205.122	1.73096		205.1	1.50627	7.34407
205.138	1.73129		205.116	1.50779	7.35089
205.155	1.73171		205.131	1.50883	7.35544
205.171	1.73213		205.146	1.51045	7.36282
205.189	1.73245		205.164	1.51093	7.36449
205.205	1.73323		205.179	1.51208	7.36956
205.22	1.73447		205.196	1.51322	7.3745
205.237	1.73556		205.212	1.51391	7.37729
205.253	1.73634		205.226	1.51518	7.38299
205.27	1.73721		205.245	1.51612	7.38686
205.286	1.73807		205.262	1.51621	7.38671
205.301	1.73874		205.277	1.51696	7.3898
205.318	1.73933		205.294	1.51794	7.394
205.334	1.73993		205.308	1.5191	7.3991
205.351	1.74038		205.327	1.52107	7.40805
205.367	1.74081		205.342	1.52237	7.41384
205.385	1.74135		205.355	1.52388	7.42069
205.399	1.74198		205.371	1.52484	7.4248
205.415	1.74254		205.387	1.52556	7.42771
205.432	1.74299		205.403	1.52634	7.43096
205.449	1.74342		205.42	1.52675	7.43232
205.465	1.74364		205.437	1.52665	7.43124
205.481	1.74398		205.454	1.52745	7.43452
205.498	1.74451		205.473	1.52839	7.43838
205.515	1.74506		205.487	1.52986	7.44506
205.53	1.7457		205.503	1.53151	7.45252
205.547	1.74639		205.518	1.53351	7.46166
205.562	1.74716		205.531	1.53539	7.47035
205.58	1.74808		205.546	1.53659	7.47567
205.596	1.74894		205.564	1.53692	7.4766
205.613	1.74979		205.581	1.53747	7.47868
205.628	1.75045		205.597	1.53764	7.47889
205.644	1.75078		205.616	1.5373	7.47655
205.66	1.751		205.63	1.53712	7.47518
205.677	1.75129		205.649	1.53722	7.47495
205.693	1.75148		205.663	1.53819	7.47919
205.71	1.75169		205.681	1.53906	7.48275
205.727	1.75188		205.698	1.54007	7.48707
205.743	1.75215		205.713	1.54154	7.49363
205.759	1.75257		205.73	1.54261	7.49821
205.776	1.75301		205.745	1.54333	7.50116
205.791	1.7535		205.76	1.54469	7.50726
205.807	1.75416		205.777	1.54601	7.51302
205.825	1.75481		205.795	1.54732	7.51875
205.84	1.7557		205.81	1.54877	7.52524
205.857	1.75648		205.827	1.54896	7.52554
205.873	1.75705		205.842	1.54958	7.52802
205.889	1.75744		205.856	1.55057	7.53231
205.906	1.75777		205.874	1.55142	7.5358
205.923	1.75816		205.89	1.55178	7.53692
205.939	1.75859		205.906	1.55221	7.53844
205.955	1.75897		205.924	1.55267	7.54002
205.971	1.75941		205.94	1.55332	7.54259
205.987	1.75989		205.956	1.55439	7.5472
206.004	1.76035		205.972	1.5553	7.55102
206.02	1.76096		205.99	1.55587	7.55312
206.038	1.76161		206.006	1.55669	7.55654
206.053	1.76198		206.022	1.55732	7.55898
206.071	1.7621		206.036	1.55835	7.56346
206.085	1.76212		206.052	1.55951	7.56853
206.102	1.76232		206.068	1.56009	7.57077
206.118	1.76266		206.086	1.56103	7.57464
206.135	1.76316		206.101	1.56191	7.57836
206.151	1.76359		206.118	1.56314	7.58371
206.167	1.76401		206.133	1.56428	7.58868
206.183	1.76454		206.15	1.56533	7.59318
206.2	1.7652		206.166	1.56646	7.59804
206.217	1.76608		206.182	1.56792	7.60455
206.232	1.76673		206.198	1.56879	7.60816
206.249	1.76715		206.217	1.56938	7.61035
206.266	1.76741		206.232	1.57012	7.61334
206.283	1.76774		206.25	1.57093	7.61662
206.3	1.76829		206.265	1.57205	7.62152
206.317	1.76881		206.28	1.57269	7.62405
206.332	1.76917		206.294	1.57331	7.62655
206.35	1.76947		206.312	1.57343	7.62648
206.365	1.76989		206.327	1.5738	7.62769
206.382	1.77047		206.344	1.57476	7.63173
206.397	1.77116		206.361	1.57607	7.63746
206.413	1.77174		206.377	1.57687	7.64074
206.429	1.77253		206.394	1.57758	7.64353
206.445	1.77317		206.411	1.57834	7.64657
206.462	1.77383		206.426	1.57909	7.64969
206.478	1.77455		206.443	1.58035	7.65516
206.496	1.77518		206.459	1.58144	7.65982
206.512	1.77567		206.476	1.58217	7.66273
206.529	1.77611		206.492	1.58229	7.66272
206.544	1.77649		206.508	1.58233	7.66233
206.561	1.77697		206.525	1.58279	7.66393
206.577	1.77739		206.543	1.58313	7.6649
206.593	1.77774		206.559	1.5835	7.66607
206.609	1.77807		206.575	1.58407	7.66823
206.627	1.77821		206.591	1.58489	7.67164
206.643	1.77834		206.607	1.58576	7.67524
206.659	1.77835		206.626	1.58634	7.67735
206.675	1.77842		206.64	1.58718	7.6809
206.692	1.77853		206.655	1.58795	7.68408
206.708	1.77867		206.672	1.58862	7.68666
206.724	1.77875		206.69	1.58946	7.69005
206.742	1.77887		206.706	1.59026	7.69332
206.758	1.77907		206.721	1.59119	7.69728
206.774	1.77952		206.737	1.59234	7.70225
206.789	1.78002		206.752	1.59375	7.70851
206.805	1.78043		206.766	1.59537	7.71585
206.822	1.78074		206.784	1.59653	7.72074
206.838	1.78121		206.801	1.59697	7.72227
206.855	1.78179		206.818	1.597	7.72177
206.872	1.78225		206.833	1.59716	7.72199
206.89	1.78291		206.849	1.59722	7.72166
206.905	1.78338		206.866	1.59753	7.72253
206.921	1.78387		206.882	1.59776	7.72304
206.938	1.78433		206.899	1.59807	7.72391
206.954	1.78484		206.915	1.59869	7.72633
206.97	1.78522		206.932	1.59928	7.72851
206.986	1.78557		206.951	1.59978	7.73022
207.002	1.78572		206.963	1.60049	7.73324
207.018	1.78602		206.982	1.60104	7.73515
207.035	1.78639		206.997	1.60161	7.73733
207.052	1.78683		207.016	1.60234	7.74016
207.068	1.78746		207.033	1.6035	7.74515
207.084	1.78827		207.048	1.60467	7.75021
207.101	1.78903		207.064	1.60571	7.75465
207.118	1.78976		207.08	1.607	7.76026
207.134	1.79056		207.096	1.60843	7.7666
207.152	1.79102		207.113	1.6092	7.76969
207.167	1.79133		207.129	1.61004	7.77314
207.183	1.79144		207.144	1.61038	7.77421
207.199	1.79141		207.161	1.61087	7.77593
207.215	1.79149		207.177	1.61123	7.77709
207.233	1.79171		207.191	1.61182	7.77938
207.248	1.79201		207.207	1.61245	7.78185
207.264	1.79262		207.224	1.61266	7.78219
207.281	1.79328		207.24	1.61281	7.78231
207.297	1.79407		207.258	1.61308	7.78294
207.315	1.79491		207.274	1.61355	7.78463
207.33	1.79566		207.29	1.61371	7.78481
207.347	1.79623		207.308	1.61386	7.78485
207.363	1.7968		207.322	1.61424	7.78616
207.38	1.79707		207.339	1.61495	7.78892
207.396	1.79744		207.356	1.6157	7.79193
207.412	1.7978		207.371	1.6166	7.79568
207.429	1.79799		207.387	1.61795	7.80161
207.445	1.79821		207.403	1.61898	7.80597
207.462	1.79847		207.422	1.61981	7.80924
207.478	1.79871		207.437	1.6208	7.81344
207.495	1.7989		207.453	1.62219	7.81956
207.511	1.79904		207.469	1.62325	7.82405
207.527	1.79916		207.485	1.62397	7.82691
207.543	1.79931		207.501	1.62437	7.82826
207.559	1.79965		207.518	1.62501	7.83069
207.576	1.7999		207.536	1.62554	7.83256
207.592	1.80053		207.552	1.62611	7.83469
207.609	1.80112		207.566	1.62689	7.83795
207.625	1.8015		207.585	1.6275	7.84017
207.642	1.80203		207.6	1.62807	7.84234
207.658	1.80265		207.616	1.62864	7.84448
207.675	1.80315		207.633	1.62948	7.84788
207.693	1.80361		207.65	1.63025	7.85095
207.71	1.80393		207.665	1.63074	7.85274
207.724	1.8042		207.683	1.63063	7.85153
207.741	1.80459		207.699	1.63058	7.85067
207.758	1.80487		207.713	1.63054	7.84994
207.774	1.80532		207.731	1.63063	7.84972
207.789	1.80574		207.746	1.63071	7.84954
207.807	1.80601		207.762	1.63093	7.84998
207.822	1.80639		207.78	1.6311	7.85015
207.839	1.80678		207.794	1.63171	7.85255
207.854	1.80718		207.811	1.63238	7.8551
207.872	1.80764		207.828	1.63304	7.85765
207.888	1.80795		207.845	1.63381	7.86073
207.905	1.80818		207.862	1.63464	7.86406
207.921	1.80849		207.879	1.63525	7.86635
207.938	1.80881		207.896	1.63598	7.86922
207.954	1.80909		207.912	1.63666	7.87187
207.969	1.80949		207.927	1.63735	7.87463
207.986	1.80987		207.944	1.63794	7.87685
208.003	1.81021		207.962	1.63846	7.87864
208.02	1.81059		207.978	1.6392	7.88162
208.036	1.81112		207.995	1.64023	7.88592
208.053	1.81163		208.01	1.64134	7.89069
208.07	1.81216		208.025	1.64247	7.89553
208.085	1.81269		208.039	1.64377	7.90125
208.101	1.8132		208.055	1.64466	7.90494
208.118	1.81361		208.073	1.64541	7.90783
208.134	1.81387		208.088	1.64585	7.90941
208.15	1.81414		208.106	1.64593	7.90912
208.167	1.81433		208.124	1.64561	7.90687
208.183	1.81442		208.139	1.64533	7.90493
208.2	1.81445		208.156	1.6452	7.9037
208.216	1.81442		208.175	1.6453	7.90344
208.235	1.81442		208.19	1.64569	7.90475
208.25	1.81454		208.206	1.64607	7.90597
208.267	1.81472		208.221	1.64694	7.90956
208.283	1.815		208.239	1.64774	7.91272
208.3	1.81538		208.253	1.64847	7.9157
208.315	1.81586		208.269	1.64928	7.91899
208.331	1.81643		208.288	1.64978	7.92067
208.349	1.81702		208.304	1.65011	7.92162
208.364	1.81766		208.32	1.65042	7.92251
208.381	1.81844		208.337	1.65088	7.92408
208.397	1.81915		208.355	1.65138	7.9258
208.412	1.82006		208.37	1.65199	7.92815
208.43	1.82065		208.388	1.65249	7.92987
208.447	1.82102		208.402	1.65317	7.93259
208.463	1.82141		208.418	1.65391	7.93555
208.479	1.82171		208.437	1.6547	7.9386
208.495	1.82183		208.452	1.65581	7.94335
208.513	1.82183		208.468	1.65689	7.94794
208.528	1.82183		208.486	1.65743	7.94985
208.546	1.8218		208.501	1.65829	7.95338
208.563	1.82191		208.516	1.65919	7.95716
208.579	1.82206		208.534	1.65988	7.95978
208.595	1.8223		208.551	1.66043	7.96173
208.611	1.82274		208.567	1.66081	7.96294
208.627	1.82327		208.581	1.66097	7.96318
208.643	1.82389		208.599	1.661	7.96262
208.661	1.82467		208.615	1.66104	7.96221
208.677	1.8256		208.633	1.66117	7.96217
208.694	1.82641		208.648	1.66156	7.96348
208.71	1.82683		208.663	1.662	7.96499
208.727	1.8271		208.678	1.66254	7.96701
208.743	1.82726		208.694	1.66365	7.97172
208.759	1.82742		208.711	1.66435	7.97445
208.775	1.82759		208.729	1.665	7.97687
208.792	1.82788		208.746	1.66533	7.97778
208.808	1.82837		208.761	1.66545	7.97779
208.825	1.82886		208.779	1.66518	7.97581
208.842	1.82944		208.796	1.66499	7.97425
208.858	1.83028		208.814	1.66496	7.97343
208.874	1.83128		208.829	1.66503	7.97318
208.889	1.832		208.844	1.66537	7.97423
208.907	1.83238		208.86	1.66597	7.97647
208.923	1.83265		208.876	1.66713	7.98144
208.94	1.83284		208.893	1.66849	7.98727
208.957	1.83298		208.91	1.67004	7.99408
208.972	1.83311		208.926	1.67157	8.00079
208.988	1.83326		208.943	1.67324	8.00811
209.006	1.83351		208.959	1.67434	8.01275
209.022	1.83372		208.977	1.6747	8.01381
209.039	1.83398		208.993	1.67507	8.01495
209.055	1.8343		209.01	1.67491	8.01352
209.071	1.83478		209.024	1.67463	8.01168
209.088	1.83542		209.041	1.67423	8.00909
209.105	1.83613		209.056	1.67394	8.00715
209.121	1.83662		209.072	1.67373	8.0055
209.137	1.83707		209.089	1.67386	8.0055
209.154	1.8376		209.105	1.67426	8.00677
209.171	1.83807		209.124	1.675	8.0096
209.186	1.8385		209.139	1.67581	8.01291
209.204	1.8389		209.155	1.67631	8.0147
209.22	1.83922		209.172	1.67707	8.01767
209.236	1.83945		209.19	1.67765	8.01977
209.252	1.83968		209.205	1.67821	8.02184
209.269	1.83997		209.219	1.67881	8.02416
209.286	1.84024		209.236	1.67951	8.02687
209.303	1.84045		209.253	1.68002	8.02868
209.319	1.84074		209.271	1.6804	8.0298
209.333	1.84105		209.285	1.68063	8.03036
209.35	1.84124		209.302	1.68108	8.03185
209.366	1.84133		209.32	1.68147	8.03303
209.383	1.84147		209.336	1.68184	8.03416
209.4	1.8416		209.352	1.68234	8.03594
209.416	1.8419		209.369	1.68271	8.03704
209.434	1.84221		209.384	1.6831	8.03834
209.449	1.84272		209.401	1.6838	8.04105
209.466	1.84337		209.42	1.6847	8.04459
209.482	1.84391		209.433	1.68592	8.04991
209.499	1.84453		209.451	1.68724	8.05555
209.516	1.84498		209.467	1.68833	8.06011
209.532	1.84522		209.482	1.68938	8.06458
209.549	1.84537		209.498	1.69055	8.06952
209.565	1.84541		209.514	1.69158	8.07382
209.581	1.84542		209.53	1.69258	8.07798
209.598	1.84557		209.548	1.69324	8.08046
209.614	1.84575		209.564	1.69358	8.08146
209.63	1.84594		209.579	1.69383	8.08204
209.646	1.84633		209.596	1.69395	8.08197
209.664	1.84677		209.614	1.69369	8.08005
209.68	1.84721		209.631	1.69327	8.07739
209.697	1.84778		209.647	1.69296	8.07529
209.712	1.84834		209.662	1.69253	8.07264
209.73	1.84889		209.678	1.69215	8.07022
209.745	1.84919		209.695	1.69207	8.06917
209.761	1.84937		209.712	1.69216	8.06897
209.778	1.84949		209.727	1.69251	8.07007
209.796	1.84972		209.744	1.693	8.07174
209.811	1.85018		209.759	1.69366	8.07433
209.828	1.85073		209.778	1.69442	8.07722
209.845	1.85129		209.795	1.69502	8.0794
209.861	1.85187		209.816	1.69567	8.08169
209.878	1.85245		209.831	1.69637	8.08447
209.892	1.85312		209.848	1.69679	8.08582
209.911	1.85367		209.862	1.69733	8.08786
209.927	1.85409		209.878	1.69777	8.08931
209.943	1.85439		209.896	1.69821	8.09074
209.959	1.85461		209.909	1.69863	8.09224
209.976	1.85476		209.925	1.69891	8.09292
209.993	1.85477		209.941	1.69916	8.09352
210.008	1.85482		209.955	1.69931	8.09369
210.025	1.85499		209.973	1.69927	8.09281
210.042	1.85526		209.989	1.69935	8.09258
210.059	1.8555		210.005	1.69965	8.09338
210.074	1.8557		210.022	1.70007	8.09472
210.091	1.85587		210.04	1.70067	8.09687
210.107	1.85614		210.056	1.70132	8.09935
210.124	1.85654		210.075	1.70202	8.10197
210.14	1.857		210.091	1.70267	8.10444
210.156	1.85764		210.11	1.70317	8.10609
210.173	1.8581		210.124	1.70367	8.10794
210.19	1.85874		210.141	1.70404	8.10902
210.205	1.85932		210.157	1.70412	8.10879
210.221	1.85996		210.173	1.70409	8.10805
210.238	1.86049		210.19	1.70409	8.10739
210.255	1.86066		210.207	1.70415	8.10699
210.271	1.86088		210.223	1.70428	8.10702
210.288	1.86107		210.239	1.70451	8.1075
210.305	1.86128		210.254	1.70482	8.1084
210.321	1.86145		210.27	1.70526	8.10985
210.338	1.86169		210.288	1.70581	8.11179
210.355	1.86211		210.302	1.70661	8.11505
210.371	1.86273		210.321	1.70723	8.11728
210.386	1.86336		210.337	1.70795	8.12008
210.404	1.86397		210.356	1.70851	8.12198
210.421	1.86445		210.37	1.70898	8.1237
210.436	1.86468		210.387	1.70937	8.12491
210.453	1.86501		210.403	1.7097	8.12583
210.469	1.86539		210.419	1.71012	8.12721
210.485	1.86575		210.435	1.71044	8.12814
210.503	1.86602		210.453	1.7107	8.12867
210.519	1.8665		210.467	1.71093	8.12922
210.535	1.86707		210.483	1.71095	8.12867
210.552	1.86746		210.5	1.71095	8.12801
210.569	1.8677		210.517	1.71114	8.12825
210.584	1.86796		210.531	1.71164	8.13009
210.602	1.86818		210.55	1.71214	8.13174
210.618	1.86835		210.566	1.71294	8.13492
210.634	1.86857		210.581	1.71372	8.13807
210.651	1.86871		210.599	1.71452	8.14117
210.665	1.8689		210.616	1.71548	8.14507
210.683	1.86915		210.632	1.71674	8.15044
210.699	1.86948		210.647	1.71803	8.15596
210.715	1.87001		210.663	1.71903	8.1601
210.733	1.87041		210.683	1.71961	8.16209
210.75	1.8706		210.7	1.71994	8.16298
210.766	1.87095		210.716	1.72024	8.16377
210.782	1.87133		210.734	1.72071	8.16532
210.799	1.87167		210.749	1.72131	8.16757
210.815	1.87183		210.764	1.722	8.17026
210.832	1.87198		210.782	1.72247	8.17182
210.849	1.87211		210.798	1.72282	8.17287
210.865	1.87225		210.814	1.72327	8.17437
210.881	1.87239		210.83	1.72373	8.17593
210.897	1.87269		210.847	1.72444	8.17861
210.914	1.87345		210.863	1.72503	8.18082
210.93	1.87418		210.878	1.72542	8.1821
210.947	1.875		210.897	1.72564	8.18239
210.963	1.8761		210.913	1.72564	8.18177
210.979	1.87712		210.928	1.7256	8.18099
210.996	1.8776		210.945	1.72545	8.17963
211.013	1.87798		210.963	1.72521	8.17777
211.028	1.87828		210.98	1.72511	8.17667
211.045	1.8785		210.997	1.72528	8.17678
211.063	1.87859		211.01	1.72582	8.17884
211.078	1.87853		211.029	1.72649	8.18131
211.095	1.87861		211.045	1.7272	8.18403
211.112	1.87861		211.06	1.72786	8.18659
211.129	1.87858		211.074	1.72861	8.18958
211.145	1.8785		211.092	1.72907	8.19106
211.161	1.87853		211.11	1.72919	8.19094
211.176	1.87872		211.127	1.72914	8.19002
211.194	1.87878		211.143	1.72907	8.18908
211.211	1.87897		211.161	1.72878	8.18704
211.227	1.87922		211.178	1.72855	8.18529
211.243	1.87937		211.193	1.72858	8.18484
211.258	1.87946		211.208	1.729	8.18624
211.276	1.87966		211.226	1.72956	8.18817
211.292	1.88		211.241	1.73026	8.19093
211.308	1.88039		211.259	1.73128	8.19504
211.326	1.88091		211.275	1.73225	8.19903
211.341	1.88163		211.292	1.73306	8.20222
211.357	1.88241		211.309	1.73404	8.20617
211.373	1.88317		211.327	1.73481	8.20913
211.391	1.88405		211.343	1.73539	8.21126
211.407	1.88499		211.357	1.73584	8.21283
211.424	1.88589		211.373	1.73621	8.21394
211.441	1.88652		211.387	1.73638	8.21423
211.458	1.88715		211.406	1.73639	8.21356
211.473	1.88767		211.422	1.73648	8.21332
211.491	1.8881		211.439	1.73664	8.21343
211.507	1.88856		211.456	1.73681	8.2136
211.523	1.88905		211.472	1.73705	8.21407
211.539	1.88948		211.488	1.73737	8.21498
211.557	1.88985		211.505	1.73751	8.21496
211.573	1.89027		211.52	1.73763	8.21496
211.589	1.89065		211.538	1.73778	8.21496
211.604	1.89108		211.555	1.73802	8.21545
211.622	1.89142		211.571	1.73835	8.21637
211.64	1.8916		211.587	1.7389	8.21837
211.654	1.89187		211.602	1.73967	8.22144
211.671	1.89227		211.62	1.74082	8.22618
211.688	1.89279		211.637	1.74192	8.2307
211.704	1.89321		211.653	1.74291	8.23475
211.721	1.89367		211.668	1.74399	8.23929
211.737	1.89436		211.685	1.74478	8.24234
211.753	1.89518		211.699	1.74531	8.24429
211.771	1.89585		211.715	1.74566	8.24533
211.786	1.89662		211.732	1.74584	8.24549
211.802	1.89719		211.751	1.74596	8.24533
211.82	1.89754		211.766	1.74616	8.24571
211.836	1.89784		211.784	1.74638	8.24603
211.852	1.89819		211.801	1.74665	8.24665
211.869	1.89856		211.815	1.74711	8.24827
211.886	1.89868		211.833	1.74768	8.25026
211.902	1.89877		211.85	1.74816	8.2519
211.918	1.89892		211.867	1.74869	8.25373
211.936	1.89903		211.883	1.7491	8.25502
211.953	1.89913		211.897	1.74952	8.25646
211.968	1.89921		211.913	1.74971	8.25673
211.984	1.8994		211.932	1.74986	8.25669
212.001	1.89951		211.948	1.75012	8.25729
212.016	1.89972		211.964	1.75051	8.25851
212.034	1.9001		211.982	1.75072	8.25884
212.05	1.90068		211.999	1.75091	8.25907
212.066	1.90144		212.016	1.75101	8.25885
212.084	1.90207		212.029	1.75143	8.26033
212.1	1.90272		212.045	1.75196	8.26219
212.115	1.90334		212.064	1.75274	8.26516
212.133	1.90376		212.078	1.7543	8.27196
212.15	1.90391		212.097	1.75578	8.27818
212.165	1.90402		212.113	1.75695	8.28311
212.181	1.90392		212.13	1.75792	8.28698
212.199	1.90372		212.147	1.75872	8.29008
212.216	1.90351		212.166	1.75922	8.2917
212.232	1.90343		212.183	1.75953	8.2925
212.248	1.90356		212.198	1.75947	8.29166
212.265	1.90377		212.213	1.75939	8.29069
212.281	1.90429		212.232	1.7592	8.28906
212.297	1.90523		212.246	1.75908	8.28794
212.315	1.90598		212.262	1.75928	8.28827
212.33	1.90666		212.278	1.75966	8.28943
212.346	1.90723		212.291	1.76018	8.29135
212.363	1.90771		212.307	1.76029	8.29123
212.379	1.90805		212.325	1.76037	8.29091
212.395	1.90828		212.344	1.76026	8.28966
212.412	1.90851		212.362	1.7603	8.28915
212.429	1.90877		212.378	1.76025	8.28827
212.445	1.90909		212.394	1.76033	8.28803
212.461	1.90943		212.409	1.76067	8.28904
212.478	1.91003		212.427	1.7611	8.29037
212.495	1.91061		212.444	1.76193	8.2936
212.511	1.91114		212.462	1.76309	8.29838
212.527	1.91164		212.476	1.76461	8.30497
212.544	1.9122		212.494	1.76581	8.30994
212.561	1.91285		212.509	1.76684	8.3142
212.576	1.91336		212.523	1.76764	8.31741
212.593	1.91389		212.541	1.76829	8.31976
212.609	1.9144		212.558	1.76858	8.32044
212.626	1.91496		212.576	1.76843	8.31903
212.642	1.91547		212.593	1.76801	8.31639
212.659	1.916		212.609	1.76745	8.31315
212.676	1.91645		212.627	1.76676	8.3092
212.693	1.91686		212.642	1.76607	8.30537
212.709	1.91714		212.657	1.76546	8.30192
212.726	1.91736		212.674	1.76522	8.30011
212.74	1.91778		212.688	1.76532	8.30007
212.758	1.91801		212.706	1.7658	8.30159
212.775	1.91833		212.722	1.76658	8.30466
212.791	1.91871		212.739	1.76748	8.3082
212.807	1.91925		212.758	1.76841	8.31185
212.824	1.91983		212.773	1.76937	8.31579
212.841	1.92019		212.79	1.77023	8.31913
212.857	1.92054		212.806	1.77096	8.32194
212.874	1.92104		212.82	1.77137	8.3233
212.89	1.92139		212.836	1.77145	8.32306
212.906	1.9217		212.852	1.77142	8.32231
212.922	1.92207		212.87	1.77135	8.32129
212.94	1.9223		212.885	1.77153	8.32153
212.956	1.92244		212.902	1.77212	8.32366
212.972	1.92261		212.918	1.77273	8.3259
212.989	1.92288		212.936	1.77352	8.32888
213.005	1.92322		212.952	1.77444	8.33258
213.021	1.92346		212.969	1.77509	8.33497
213.038	1.92368		212.987	1.77571	8.33719
213.054	1.92409		213.003	1.77627	8.33917
213.072	1.92459		213.019	1.77674	8.34077
213.087	1.92512		213.036	1.77697	8.34119
213.103	1.92573		213.053	1.77707	8.34096
213.119	1.92615		213.07	1.77707	8.3403
213.136	1.92649		213.084	1.77739	8.34128
213.153	1.92699		213.099	1.77774	8.34234
213.169	1.92742		213.116	1.77821	8.34384
213.186	1.92797		213.133	1.77872	8.34559
213.202	1.92842		213.148	1.77959	8.34907
213.219	1.9289		213.165	1.78078	8.35399
213.235	1.92934		213.181	1.78201	8.35915
213.253	1.93009		213.198	1.78335	8.36477
213.27	1.93102		213.215	1.78435	8.3688
213.286	1.93188		213.232	1.78513	8.37176
213.302	1.93259		213.248	1.78576	8.37411
213.318	1.93308		213.266	1.78607	8.37487
213.335	1.93358		213.282	1.7861	8.37437
213.351	1.93395		213.298	1.78599	8.37323
213.366	1.93425		213.316	1.78582	8.3717
213.385	1.93444		213.33	1.78603	8.37216
213.401	1.93477		213.35	1.78643	8.37322
213.417	1.93518		213.365	1.78698	8.37523
213.434	1.93549		213.386	1.78774	8.37796
213.451	1.93574		213.399	1.78844	8.38075
213.466	1.93597		213.415	1.78911	8.38324
213.483	1.93632		213.431	1.78965	8.38515
213.5	1.93664		213.448	1.78999	8.38606
213.515	1.93701		213.464	1.79011	8.38601
213.532	1.93727		213.48	1.79011	8.38538
213.548	1.93747		213.495	1.79016	8.38504
213.565	1.93774		213.511	1.79023	8.38473
213.582	1.93804		213.528	1.7903	8.38438
213.599	1.93854		213.544	1.7905	8.3847
213.614	1.93908		213.559	1.79096	8.38627
213.631	1.93947		213.578	1.79152	8.38813
213.647	1.93997		213.595	1.79225	8.39088
213.663	1.94044		213.612	1.79291	8.39332
213.681	1.94087		213.631	1.79329	8.39435
213.697	1.94141		213.648	1.79354	8.39482
213.713	1.94186		213.665	1.79375	8.39517
213.729	1.94235		213.681	1.794	8.39568
213.746	1.94282		213.697	1.79436	8.39676
213.762	1.9431		213.714	1.79458	8.39711
213.779	1.94347		213.729	1.79489	8.39798
213.798	1.94393		213.744	1.79527	8.39916
213.812	1.94434		213.759	1.79556	8.3999
213.828	1.94472		213.773	1.79592	8.40106
213.846	1.94493		213.792	1.79608	8.40108
213.862	1.94511		213.81	1.79614	8.40062
213.878	1.94527		213.825	1.79603	8.39953
213.895	1.94553		213.842	1.79588	8.39816
213.912	1.94597		213.858	1.79598	8.39798
213.928	1.94662		213.875	1.79618	8.39826
213.943	1.94756		213.891	1.79667	8.39991
213.96	1.94835		213.908	1.79749	8.40311
213.976	1.94904		213.926	1.79832	8.40626
213.992	1.94967		213.943	1.79912	8.40933
214.009	1.95039		213.959	1.80005	8.41307
214.027	1.95139		213.973	1.801	8.41695
214.043	1.95214		213.992	1.80176	8.41975
214.059	1.95277		214.008	1.80238	8.42203
214.075	1.95345		214.024	1.80295	8.42406
214.092	1.95398		214.039	1.80349	8.426
214.109	1.95456		214.057	1.80364	8.42598
214.125	1.95493		214.073	1.80386	8.42637
214.141	1.95524		214.091	1.8039	8.42585
214.159	1.95547		214.107	1.80395	8.42547
214.174	1.95571		214.123	1.80395	8.42484
214.192	1.95605		214.138	1.80375	8.4233
214.208	1.95653		214.156	1.80359	8.42184
214.225	1.95704		214.174	1.80351	8.42075
214.241	1.95764		214.189	1.80348	8.42003
214.259	1.95827		214.203	1.80361	8.42011
214.275	1.95896		214.218	1.80383	8.42054
214.29	1.95945		214.235	1.80441	8.42259
214.307	1.95979		214.252	1.80498	8.42457
214.322	1.96013		214.268	1.80581	8.4278
214.34	1.96036		214.285	1.80672	8.43137
214.356	1.96066		214.303	1.80776	8.43552
214.372	1.961		214.318	1.80865	8.43911
214.389	1.96136		214.335	1.8096	8.44286
214.406	1.96174		214.354	1.81045	8.44609
214.421	1.96248		214.37	1.81113	8.44862
214.439	1.96341		214.383	1.81189	8.45165
214.454	1.96441		214.402	1.81236	8.45311
214.472	1.9649		214.418	1.81303	8.45557
214.488	1.96555		214.434	1.81332	8.45633
214.505	1.96606		214.45	1.81387	8.45823
214.521	1.96644		214.467	1.81439	8.46002
214.538	1.96691		214.485	1.81464	8.46045
214.554	1.96735		214.503	1.8149	8.46094
214.571	1.96763		214.516	1.81534	8.46251
214.587	1.96789		214.534	1.81572	8.46356
214.604	1.96844		214.549	1.81618	8.46512
214.62	1.96912		214.567	1.81653	8.46605
214.636	1.96995		214.586	1.81712	8.46801
214.654	1.97042		214.601	1.81794	8.47127
214.669	1.97084		214.617	1.81877	8.47449
214.685	1.97122		214.634	1.81972	8.47824
214.702	1.97159		214.652	1.82056	8.48144
214.718	1.97206		214.667	1.82098	8.4828
214.736	1.97243		214.682	1.82122	8.48334
214.753	1.97283		214.699	1.82126	8.48286
214.769	1.97329		214.717	1.82102	8.48101
214.784	1.974		214.731	1.82079	8.47939
214.799	1.97496		214.747	1.82049	8.47737
214.817	1.97592		214.764	1.82045	8.47651
214.834	1.97681		214.78	1.82053	8.47626
214.85	1.97732		214.799	1.82057	8.4757
214.867	1.97746		214.813	1.82083	8.47634
214.883	1.9774		214.83	1.82151	8.47882
214.899	1.9773		214.846	1.82237	8.48223
214.916	1.97719		214.863	1.82333	8.48603
214.932	1.97707		214.88	1.8243	8.48983
214.948	1.97713		214.896	1.82492	8.4921
214.966	1.97746		214.914	1.82547	8.49397
214.982	1.97802		214.929	1.82606	8.49609
215	1.9786		214.944	1.82673	8.49865
215.015	1.97906		214.96	1.8274	8.5011
215.03	1.9797		214.977	1.82807	8.50358
215.048	1.98012		214.993	1.82875	8.5061
215.064	1.98038		215.01	1.82933	8.50813
215.081	1.98077		215.029	1.82975	8.50933
215.097	1.98132		215.043	1.83024	8.51105
215.113	1.982		215.06	1.83051	8.51164
215.13	1.98294		215.077	1.83053	8.51103
215.145	1.98413		215.093	1.83057	8.51058
215.164	1.98552		215.11	1.83069	8.51048
215.179	1.98669		215.127	1.831	8.51125
215.196	1.98743		215.146	1.83126	8.5117
215.212	1.98818		215.162	1.83166	8.51295
215.228	1.98894		215.176	1.83215	8.51466
215.245	1.98922		215.19	1.83267	8.5165
215.263	1.98953		215.21	1.83296	8.51709
215.278	1.98976		215.227	1.83333	8.51812
215.295	1.99009		215.244	1.8336	8.51871
215.311	1.99045		215.262	1.83371	8.5185
215.327	1.99094		215.277	1.83409	8.51966
215.343	1.99141		215.293	1.83435	8.52023
215.36	1.99207		215.306	1.83474	8.52154
215.377	1.99273		215.325	1.83516	8.52273
215.393	1.99351		215.34	1.83562	8.52428
215.41	1.99438		215.358	1.83581	8.52445
215.426	1.99526		215.376	1.83573	8.52336
215.444	1.99607		215.393	1.83556	8.52193
215.459	1.9967		215.408	1.83559	8.52146
215.476	1.99713		215.424	1.83589	8.52221
215.492	1.99777		215.44	1.83647	8.52428
215.509	1.99859		215.457	1.83739	8.52789
215.526	1.99901		215.472	1.83838	8.53188
215.542	1.99941		215.489	1.83941	8.53598
215.558	1.99957		215.505	1.84075	8.54157
215.574	1.99989		215.521	1.8422	8.54766
215.591	2.00026		215.538	1.8436	8.55346
215.607	2.00079		215.555	1.84457	8.55731
215.624	2.00119		215.571	1.84537	8.56038
215.641	2.00152		215.587	1.84578	8.56163
215.657	2.00186		215.605	1.84597	8.5618
215.674	2.00225		215.623	1.84633	8.56278
215.69	2.00286		215.64	1.84668	8.56373
215.706	2.00343		215.655	1.84672	8.56333
215.723	2.00394		215.672	1.84675	8.56278
215.741	2.00443		215.689	1.84667	8.56173
215.756	2.00522		215.705	1.84659	8.56071
215.774	2.006		215.719	1.8466	8.56022
215.789	2.00667		215.736	1.84678	8.56036
215.805	2.00696		215.752	1.84709	8.56117
215.821	2.00753		215.77	1.84762	8.56291
215.837	2.00821		215.786	1.848	8.56403
215.854	2.00862		215.804	1.8489	8.56752
215.87	2.00916		215.819	1.8496	8.57012
215.887	2.00946		215.832	1.85034	8.57306
215.904	2.00966		215.851	1.85077	8.57431
215.922	2.01012		215.868	1.85136	8.57634
215.936	2.0108		215.886	1.8518	8.57769
215.953	2.01138		215.903	1.85217	8.57871
215.97	2.012		215.92	1.85245	8.57935
215.986	2.01261		215.936	1.85277	8.58016
216.003	2.01327		215.951	1.85346	8.58276
216.019	2.01411		215.968	1.85417	8.58541
216.036	2.01466		215.984	1.85484	8.58785
216.053	2.01509		216	1.85527	8.58922
216.069	2.01533		216.018	1.85551	8.58963
216.085	2.01554		216.034	1.85564	8.58956
216.102	2.01571		216.05	1.85569	8.58917
216.119	2.0159		216.066	1.85592	8.5896
216.135	2.0163		216.085	1.85635	8.59085
216.151	2.01682		216.1	1.85687	8.59264
216.167	2.01738		216.116	1.85728	8.59388
216.184	2.018		216.133	1.85802	8.59665
216.199	2.01903		216.149	1.85929	8.60191
216.216	2.01988		216.167	1.86063	8.60739
216.233	2.02062		216.182	1.86202	8.61319
216.25	2.02129		216.196	1.86326	8.61839
216.266	2.02182		216.213	1.86439	8.62291
216.284	2.0222		216.231	1.86513	8.62564
216.298	2.02239		216.249	1.86562	8.62718
216.316	2.02266		216.266	1.86602	8.62838
216.331	2.02301		216.28	1.8665	8.63001
216.348	2.02331		216.296	1.86657	8.62969
216.366	2.02361		216.312	1.86657	8.62905
216.382	2.02412		216.331	1.86644	8.62773
216.397	2.02472		216.347	1.86639	8.62684
216.415	2.02559		216.364	1.86655	8.62691
216.43	2.02649		216.383	1.86686	8.62759
216.448	2.02721		216.396	1.86742	8.62964
216.463	2.02816		216.413	1.86784	8.6309
216.48	2.02913		216.43	1.86814	8.6316
216.497	2.02996		216.448	1.86821	8.6312
216.512	2.03079		216.464	1.86825	8.63075
216.53	2.03164		216.478	1.8685	8.63138
216.548	2.03226		216.496	1.86865	8.63135
216.562	2.03287		216.509	1.86898	8.63233
216.579	2.03339		216.526	1.86938	8.63353
216.595	2.03382		216.545	1.87001	8.63565
216.613	2.03415		216.561	1.87102	8.6397
216.628	2.03438		216.578	1.87201	8.64359
216.645	2.03486		216.595	1.87342	8.64941
216.662	2.03554		216.611	1.87473	8.65484
216.679	2.03606		216.627	1.8758	8.65914
216.696	2.03687		216.644	1.87641	8.66127
216.71	2.03764		216.66	1.87691	8.66295
216.728	2.03843		216.677	1.87709	8.66308
216.745	2.03925		216.692	1.87721	8.66304
216.76	2.03996		216.711	1.87742	8.66322
216.777	2.04089		216.728	1.87775	8.6641
216.793	2.04162		216.742	1.87838	8.66642
216.808	2.04185		216.76	1.87869	8.66714
216.825	2.04215		216.776	1.87937	8.66962
216.843	2.04254		216.794	1.88002	8.6719
216.86	2.04265		216.809	1.88042	8.67317
216.875	2.04294		216.824	1.88083	8.67445
216.892	2.04314		216.839	1.88122	8.67566
216.909	2.04321		216.857	1.88146	8.67606
216.926	2.04333		216.873	1.88172	8.67661
216.942	2.04351		216.892	1.8821	8.6776
216.96	2.04371		216.908	1.88271	8.67977
216.974	2.04425		216.924	1.8835	8.68275
216.992	2.04491		216.937	1.88432	8.68604
217.008	2.04593		216.954	1.88549	8.69072
217.023	2.04704		216.972	1.88658	8.69506
217.04	2.04789		216.989	1.88772	8.69962
217.057	2.04872		217.003	1.88887	8.70437
217.073	2.04949		217.018	1.88989	8.70844
217.089	2.05009		217.035	1.89076	8.71176
217.107	2.05059		217.056	1.89103	8.71216
217.123	2.0509		217.073	1.89108	8.71173
217.14	2.05121		217.091	1.89103	8.71076
217.157	2.05182		217.105	1.8909	8.70963
217.172	2.05265		217.122	1.89081	8.70851
217.19	2.05332		217.137	1.89065	8.70716
217.205	2.05423		217.152	1.89058	8.70625
217.222	2.05509		217.169	1.89089	8.707
217.24	2.05563		217.187	1.89157	8.7094
217.256	2.05616		217.203	1.89226	8.71194
217.271	2.05662		217.221	1.89292	8.71427
217.288	2.05713		217.237	1.89388	8.71806
217.304	2.0575		217.253	1.89476	8.72147
217.319	2.05781		217.269	1.89559	8.72463
217.336	2.05839		217.286	1.89653	8.72825
217.353	2.05895		217.304	1.89731	8.73114
217.372	2.05961		217.32	1.89789	8.73318
217.387	2.06053		217.336	1.89826	8.73421
217.403	2.06121		217.351	1.89877	8.73598
217.42	2.06165		217.368	1.89929	8.73766
217.436	2.0619		217.385	1.89964	8.7386
217.453	2.06225		217.403	1.90001	8.73956
217.468	2.06301		217.417	1.90072	8.7423
217.484	2.06358		217.433	1.90131	8.74433
217.501	2.06408		217.451	1.90174	8.7456
217.518	2.06458		217.465	1.90231	8.74766
217.535	2.06504		217.482	1.90295	8.7499
217.551	2.06592		217.501	1.90361	8.75219
217.568	2.06661		217.519	1.90414	8.75389
217.585	2.06703		217.535	1.90486	8.75655
217.6	2.06742		217.55	1.90559	8.7593
217.616	2.06768		217.567	1.90622	8.76155
217.634	2.06788		217.582	1.90662	8.76275
217.651	2.0683		217.597	1.90701	8.76395
217.666	2.06897		217.617	1.90739	8.76488
217.684	2.06971		217.632	1.90775	8.76596
217.7	2.07076		217.649	1.90855	8.76895
217.716	2.07177		217.665	1.90937	8.77204
217.732	2.07276		217.683	1.90996	8.77405
217.748	2.07318		217.699	1.91058	8.77627
217.765	2.07337		217.715	1.91125	8.77867
217.781	2.0736		217.732	1.91203	8.78159
217.798	2.07386		217.747	1.91289	8.78491
217.814	2.07407		217.764	1.91333	8.78627
217.831	2.07424		217.778	1.91343	8.78614
217.848	2.07471		217.796	1.91336	8.78511
217.864	2.07524		217.813	1.9132	8.78367
217.881	2.0759		217.83	1.91321	8.78305
217.897	2.07658		217.847	1.91328	8.78268
217.914	2.07753		217.864	1.91355	8.78323
217.93	2.07834		217.882	1.91383	8.78381
217.947	2.0793		217.897	1.91432	8.78545
217.964	2.08032		217.914	1.91503	8.78799
217.981	2.08116		217.93	1.91595	8.79157
217.997	2.08204		217.946	1.91677	8.79472
218.014	2.08284		217.961	1.91744	8.79716
218.03	2.08372		217.977	1.91817	8.79987
218.047	2.08433		217.993	1.919	8.80301
218.063	2.08487		218.007	1.91978	8.80605
218.079	2.08519		218.025	1.92043	8.80831
218.095	2.08548		218.044	1.92122	8.81114
218.111	2.08591		218.06	1.92207	8.81441
218.128	2.0864		218.076	1.92309	8.81842
218.144	2.08681		218.092	1.9238	8.82106
218.162	2.08727		218.108	1.92468	8.82445
218.177	2.08786		218.126	1.92543	8.82714
218.194	2.08832		218.144	1.92598	8.82896
218.21	2.08878		218.16	1.92658	8.83104
218.228	2.08912		218.178	1.92705	8.83248
218.243	2.08947		218.194	1.92758	8.83426
218.26	2.08995		218.209	1.92818	8.83638
218.276	2.0902		218.225	1.9286	8.83766
218.291	2.09076		218.241	1.9293	8.84024
218.309	2.09132		218.256	1.9299	8.84236
218.325	2.09184		218.273	1.93007	8.84248
218.342	2.09253		218.289	1.93037	8.84319
218.358	2.09347		218.305	1.93072	8.84416
218.374	2.09435		218.325	1.93106	8.8449
218.392	2.09507		218.341	1.93132	8.84543
218.408	2.09565		218.355	1.93155	8.84592
218.425	2.0962		218.372	1.93193	8.84697
218.441	2.09656		218.389	1.93232	8.84808
218.457	2.09688		218.407	1.93266	8.8489
218.474	2.09749		218.422	1.93339	8.85164
218.49	2.09839		218.439	1.93439	8.85554
218.507	2.09931		218.456	1.93513	8.8582
218.524	2.10025		218.469	1.93599	8.86164
218.54	2.10149		218.487	1.93674	8.86432
218.557	2.10241		218.503	1.9375	8.86714
218.573	2.10304		218.52	1.93811	8.86924
218.59	2.10338		218.538	1.93876	8.87148
218.607	2.10355		218.555	1.93953	8.87432
218.622	2.10353		218.573	1.94071	8.87898
218.639	2.10345		218.587	1.94174	8.88312
218.656	2.10338		218.606	1.94268	8.88669
218.672	2.10342		218.621	1.94383	8.89135
218.689	2.10365		218.637	1.9443	8.8928
218.705	2.1041		218.655	1.94444	8.89275
218.72	2.10453		218.672	1.94457	8.89262
218.737	2.10517		218.685	1.9445	8.89178
218.753	2.10604		218.704	1.94385	8.88803
218.771	2.10665		218.718	1.94335	8.88517
218.787	2.10753		218.737	1.943	8.88279
218.804	2.10837		218.752	1.94324	8.8833
218.821	2.10902		218.77	1.94375	8.88492
218.835	2.10964		218.786	1.94463	8.88829
218.853	2.11003		218.802	1.946	8.89389
218.87	2.11056		218.818	1.94774	8.90117
218.887	2.11105		218.834	1.94954	8.90875
218.903	2.11163		218.853	1.95099	8.9146
218.918	2.11221		218.867	1.95235	8.92028
218.936	2.1128		218.885	1.95262	8.92078
218.953	2.1132		218.903	1.95256	8.91974
218.968	2.11362		218.917	1.95234	8.91818
218.985	2.11427		218.93	1.95204	8.91629
219.001	2.11485		218.947	1.95164	8.91374
219.018	2.1153		218.964	1.95139	8.91193
219.034	2.11564		218.983	1.95168	8.91246
219.051	2.11598		218.997	1.95248	8.91554
219.068	2.11659		219.013	1.95367	8.92033
219.085	2.1177		219.03	1.95487	8.92514
219.1	2.11905		219.048	1.95611	8.93003
219.116	2.11997		219.064	1.95723	8.93451
219.132	2.12096		219.082	1.95834	8.93885
219.148	2.12182		219.098	1.95926	8.9424
219.165	2.12298		219.113	1.96017	8.94593
219.182	2.12404		219.129	1.96064	8.94744
219.199	2.12478		219.146	1.96104	8.94854
219.216	2.12507		219.164	1.96133	8.94916
219.232	2.12528		219.179	1.96141	8.94892
219.249	2.12538		219.194	1.96133	8.94794
219.267	2.1255		219.212	1.96117	8.94646
219.282	2.12557		219.231	1.96097	8.94476
219.3	2.12557		219.247	1.9612	8.94515
219.316	2.12565		219.264	1.96163	8.94644
219.331	2.12597		219.28	1.96204	8.94764
219.349	2.12649		219.295	1.96281	8.95055
219.364	2.12734		219.311	1.96406	8.95557
219.381	2.12799		219.328	1.9653	8.96056
219.397	2.12867		219.347	1.96629	8.96429
219.413	2.1291		219.363	1.96709	8.96728
219.43	2.12941		219.381	1.96763	8.96902
219.446	2.12967		219.397	1.96793	8.96972
219.463	2.12983		219.413	1.96821	8.97036
219.479	2.12997		219.43	1.96848	8.9709
219.497	2.13017		219.444	1.96878	8.97169
219.513	2.13059		219.459	1.96907	8.97237
219.529	2.1312		219.475	1.96923	8.97246
219.546	2.13197		219.492	1.96985	8.9746
219.561	2.13318		219.511	1.97045	8.97654
219.578	2.13445		219.526	1.97114	8.97907
219.596	2.13569		219.542	1.97209	8.98274
219.611	2.13671		219.559	1.97308	8.98654
219.628	2.13737		219.575	1.97393	8.98977
219.646	2.13784		219.591	1.97489	8.9935
219.662	2.13807		219.609	1.97545	8.99529
219.678	2.13815		219.624	1.97591	8.99677
219.695	2.13816		219.642	1.97604	8.99665
219.711	2.13811		219.658	1.97603	8.99593
219.727	2.13806		219.675	1.97644	8.99709
219.744	2.13826		219.694	1.97683	8.9981
219.759	2.13857		219.71	1.97742	9.00015
219.775	2.13896		219.726	1.9781	9.00258
219.792	2.13992		219.743	1.97876	9.00491
219.81	2.1412		219.761	1.97936	9.00688
219.825	2.14231		219.776	1.98002	9.00928
219.843	2.14331		219.792	1.98035	9.01011
219.859	2.14435		219.807	1.98076	9.01134
219.875	2.145		219.822	1.98095	9.01159
219.892	2.14545		219.837	1.98119	9.01208
219.908	2.14574		219.857	1.98132	9.01188
219.925	2.14597		219.874	1.98157	9.01229
219.942	2.14594		219.888	1.98206	9.01393
219.958	2.1458		219.907	1.9825	9.01519
219.973	2.14583		219.922	1.98304	9.01704
219.991	2.14601		219.941	1.9833	9.01743
220.007	2.14625		219.959	1.98352	9.01768
220.024	2.14652		219.974	1.98376	9.01817
220.04	2.14724		219.989	1.9839	9.01817
220.056	2.148		220.006	1.98409	9.01833
220.073	2.14859		220.022	1.9847	9.02045
220.09	2.14903		220.039	1.98505	9.02135
220.105	2.14931		220.054	1.9855	9.02277
220.123	2.14939		220.072	1.98607	9.02461
220.139	2.14961		220.086	1.98669	9.02687
220.155	2.15		220.1	1.98709	9.02814
220.172	2.15052		220.117	1.98755	9.02954
220.189	2.15127		220.137	1.98811	9.03124
220.205	2.15203		220.153	1.98879	9.03366
220.221	2.15317		220.168	1.98948	9.03618
220.238	2.15436		220.186	1.99033	9.03932
220.254	2.15565		220.205	1.9914	9.0434
220.271	2.15662		220.22	1.99236	9.04715
220.287	2.15709		220.237	1.99312	9.04989
220.303	2.15738		220.253	1.99383	9.05243
220.32	2.15746		220.27	1.99444	9.0545
220.337	2.15751		220.284	1.99487	9.05589
220.354	2.15761		220.301	1.99515	9.05649
220.37	2.15783		220.318	1.99529	9.0564
220.387	2.15802		220.334	1.99569	9.05759
220.402	2.15826		220.353	1.99609	9.05859
220.42	2.15863		220.369	1.99664	9.06045
220.436	2.15914		220.385	1.99739	9.06318
220.453	2.15963		220.401	1.99825	9.06645
220.469	2.16009		220.416	1.99897	9.06909
220.486	2.16047		220.433	1.99964	9.0714
220.503	2.16101		220.449	2.00027	9.07363
220.518	2.16145		220.465	2.00068	9.07481
220.535	2.16181		220.484	2.00081	9.07465
220.552	2.16216		220.5	2.00095	9.0746
220.568	2.16261		220.517	2.00121	9.07507
220.584	2.16314		220.533	2.00175	9.07687
220.601	2.16367		220.548	2.00258	9.08
220.617	2.16418		220.563	2.00325	9.08245
220.633	2.16455		220.58	2.0037	9.08378
220.65	2.16498		220.599	2.00419	9.0852
220.667	2.16551		220.614	2.0048	9.08735
220.683	2.16621		220.629	2.00551	9.08998
220.701	2.1668		220.647	2.00616	9.09219
220.716	2.16737		220.663	2.00681	9.09448
220.733	2.16796		220.682	2.00746	9.09664
220.75	2.16876		220.699	2.00811	9.09888
220.766	2.16949		220.715	2.00879	9.10129
220.782	2.1702		220.73	2.00924	9.1027
220.8	2.17093		220.747	2.00956	9.10347
220.817	2.17139		220.764	2.0094	9.10203
220.834	2.17188		220.78	2.00939	9.10131
220.85	2.17248		220.798	2.00933	9.10033
220.864	2.17296		220.814	2.00921	9.09911
220.882	2.17326		220.831	2.00916	9.09817
220.899	2.17349		220.849	2.00902	9.09681
220.914	2.17374		220.865	2.00933	9.09756
220.931	2.17399		220.881	2.00978	9.09893
220.948	2.17415		220.9	2.01043	9.10109
220.964	2.17435		220.912	2.01105	9.10342
220.982	2.17445		220.928	2.01164	9.10539
220.999	2.17441		220.944	2.01219	9.10725
221.015	2.17454		220.961	2.01268	9.10875
221.03	2.17462		220.978	2.01345	9.11155
221.046	2.17477		220.995	2.01413	9.11391
221.064	2.17517		221.011	2.01466	9.11564
221.081	2.17568		221.028	2.01479	9.11555
221.098	2.17634		221.045	2.01455	9.11375
221.113	2.17724		221.063	2.01464	9.11343
221.13	2.17804		221.077	2.01497	9.11433
221.147	2.17874		221.093	2.01531	9.1152
221.163	2.1793		221.111	2.0155	9.11531
221.181	2.17976		221.128	2.01607	9.11719
221.197	2.1801		221.144	2.01681	9.11989
221.213	2.1803		221.161	2.01777	9.12354
221.229	2.18033		221.178	2.01896	9.12823
221.245	2.18033		221.195	2.01994	9.13194
221.261	2.18031		221.213	2.02085	9.1353
221.278	2.18042		221.228	2.02123	9.13639
221.296	2.18057		221.244	2.02163	9.13757
221.312	2.18087		221.259	2.022	9.1386
221.327	2.18127		221.274	2.02257	9.14055
221.345	2.18163		221.29	2.02307	9.14215
221.362	2.18225		221.309	2.02334	9.14259
221.378	2.18335		221.326	2.02358	9.14299
221.395	2.18455		221.344	2.02376	9.14304
221.411	2.18588		221.36	2.02387	9.14287
221.427	2.18732		221.378	2.02389	9.14225
221.444	2.18844		221.394	2.02383	9.14129
221.46	2.1894		221.408	2.02387	9.14089
221.477	2.19004		221.426	2.02381	9.1399
221.494	2.19034		221.439	2.02384	9.13949
221.511	2.19051		221.454	2.02411	9.14009
221.526	2.19062		221.471	2.0246	9.14159
221.543	2.19059		221.491	2.025	9.1426
221.56	2.19058		221.505	2.02534	9.14355
221.576	2.19055		221.523	2.0259	9.14532
221.593	2.19067		221.541	2.02637	9.14671
221.609	2.19116		221.556	2.02683	9.14817
221.625	2.19178		221.574	2.02701	9.14822
221.642	2.19222		221.588	2.0276	9.15034
221.658	2.19271		221.605	2.02825	9.15257
221.675	2.19307		221.621	2.02882	9.15447
221.692	2.19336		221.638	2.02937	9.15622
221.709	2.19364		221.656	2.02981	9.15749
221.724	2.19391		221.671	2.03037	9.15937
221.741	2.19421		221.688	2.03094	9.16124
221.758	2.19468		221.706	2.03175	9.16416
221.775	2.19518		221.721	2.03285	9.16849
221.79	2.19579		221.736	2.0339	9.17263
221.808	2.19644		221.754	2.03501	9.17689
221.824	2.19707		221.771	2.03626	9.18181
221.84	2.19773		221.789	2.03751	9.18668
221.857	2.19846		221.803	2.03886	9.19221
221.873	2.19895		221.82	2.03974	9.19547
221.891	2.19925		221.837	2.04001	9.19599
221.907	2.19949		221.854	2.04	9.19522
221.924	2.19974		221.871	2.03971	9.19324
221.94	2.19991		221.888	2.03931	9.1907
221.956	2.20002		221.905	2.03894	9.18835
221.973	2.20014		221.921	2.0387	9.18659
221.989	2.20045		221.938	2.03867	9.18576
222.006	2.20082		221.953	2.03893	9.1863
222.023	2.20137		221.968	2.03948	9.18818
222.039	2.20182		221.986	2.04009	9.19018
222.056	2.20224		222.002	2.04097	9.19349
222.072	2.2028		222.018	2.04164	9.19581
222.088	2.20341		222.038	2.04211	9.19712
222.105	2.20411		222.051	2.04249	9.19829
222.122	2.20499		222.07	2.04258	9.19793
222.138	2.20564		222.085	2.04268	9.19774
222.155	2.20614		222.102	2.04277	9.19746
222.171	2.20656		222.12	2.04271	9.19641
222.187	2.20679		222.136	2.04277	9.19605
222.206	2.20724		222.152	2.043	9.19642
222.222	2.20767		222.168	2.04345	9.19777
222.238	2.20804		222.185	2.04409	9.19994
222.255	2.20846		222.2	2.04456	9.20145
222.272	2.2089		222.216	2.04533	9.20426
222.288	2.20951		222.234	2.04625	9.20766
222.306	2.21012		222.25	2.04716	9.21108
222.322	2.21073		222.267	2.04835	9.21574
222.338	2.21104		222.281	2.04957	9.22064
222.354	2.21118		222.3	2.05056	9.2243
222.37	2.21109		222.317	2.05152	9.22792
222.386	2.21109		222.332	2.0524	9.23126
222.403	2.21125		222.347	2.05334	9.23484
222.419	2.2115		222.366	2.05372	9.23575
222.436	2.21174		222.384	2.05358	9.2344
222.453	2.21202		222.401	2.05296	9.23089
222.471	2.21266		222.416	2.05239	9.22771
222.485	2.2134		222.434	2.05171	9.22392
222.502	2.21432		222.451	2.0514	9.22181
222.518	2.21547		222.468	2.0514	9.22111
222.534	2.21639		222.484	2.05135	9.2202
222.552	2.21695		222.5	2.05166	9.22094
222.569	2.21734		222.517	2.05201	9.22182
222.585	2.21769		222.534	2.05276	9.22446
222.602	2.21783		222.55	2.05339	9.22666
222.619	2.21801		222.566	2.05396	9.22855
222.635	2.21824		222.585	2.0546	9.23062
222.651	2.2184		222.6	2.05525	9.23292
222.669	2.21856		222.616	2.05582	9.23481
222.685	2.21883		222.635	2.05656	9.23737
222.702	2.21928		222.649	2.05766	9.24172
222.719	2.21955		222.665	2.05869	9.24567
222.735	2.2199		222.683	2.05947	9.24845
222.751	2.2204		222.699	2.05993	9.24986
222.768	2.22099		222.716	2.06054	9.25189
222.784	2.22124		222.732	2.06113	9.25384
222.8	2.22155		222.747	2.06161	9.2554
222.816	2.22193		222.763	2.0622	9.25735
222.833	2.22245		222.779	2.06264	9.2587
222.85	2.22287		222.796	2.06308	9.25993
222.866	2.22323		222.813	2.06347	9.26099
222.883	2.22352		222.828	2.06371	9.26146
222.9	2.22372		222.847	2.06378	9.26098
222.916	2.22386		222.863	2.06379	9.26037
222.932	2.22407		222.88	2.06382	9.25979
222.949	2.22422		222.897	2.06381	9.25902
222.966	2.22441		222.912	2.06413	9.25985
222.983	2.22483		222.929	2.06453	9.26091
223	2.22537		222.948	2.06485	9.26158
223.016	2.22608		222.964	2.06528	9.26286
223.032	2.22666		222.978	2.06585	9.26483
223.049	2.22734		222.995	2.06645	9.26679
223.066	2.22803		223.013	2.06688	9.26799
223.082	2.22868		223.028	2.06721	9.26882
223.098	2.22911		223.044	2.06759	9.26986
223.114	2.22944		223.061	2.06826	9.27219
223.131	2.22978		223.078	2.06878	9.27379
223.147	2.23003		223.095	2.06927	9.27527
223.165	2.23037		223.112	2.06971	9.27656
223.18	2.23067		223.129	2.06989	9.27665
223.197	2.23091		223.145	2.07015	9.27713
223.214	2.23125		223.161	2.07061	9.27853
223.231	2.23163		223.179	2.07108	9.27991
223.247	2.23206		223.197	2.07162	9.28159
223.264	2.23239		223.215	2.07212	9.28308
223.279	2.2327		223.231	2.07265	9.28479
223.298	2.2329		223.246	2.07332	9.28713
223.313	2.23311		223.261	2.07405	9.28979
223.33	2.23347		223.277	2.07459	9.29155
223.346	2.23387		223.294	2.07517	9.29345
223.362	2.23448		223.307	2.07586	9.296
223.38	2.23498		223.325	2.07653	9.29822
223.397	2.23569		223.342	2.07722	9.30061
223.414	2.23645		223.359	2.07795	9.30317
223.43	2.23714		223.376	2.07879	9.30622
223.446	2.23769		223.391	2.07956	9.30906
223.462	2.23805		223.411	2.08016	9.31089
223.479	2.23838		223.424	2.08049	9.31186
223.495	2.23855		223.443	2.08048	9.31101
223.512	2.23877		223.46	2.08022	9.30915
223.528	2.23885		223.478	2.07995	9.30719
223.545	2.23905		223.493	2.07988	9.30626
223.562	2.23934		223.508	2.07994	9.30588
223.578	2.2397		223.524	2.08003	9.30564
223.595	2.24038		223.544	2.08021	9.30559
223.611	2.24098		223.559	2.08102	9.3086
223.627	2.24146		223.574	2.0823	9.31367
223.644	2.24188		223.59	2.0836	9.31882
223.66	2.24243		223.606	2.08486	9.32379
223.678	2.2429		223.625	2.08587	9.32754
223.694	2.24331		223.641	2.08674	9.33075
223.71	2.24369		223.658	2.08762	9.33397
223.726	2.24401		223.675	2.08832	9.33641
223.743	2.2442		223.691	2.08882	9.33799
223.759	2.24424		223.707	2.08912	9.33865
223.778	2.24435		223.724	2.08908	9.33776
223.794	2.24436		223.74	2.08896	9.33655
223.809	2.24431		223.756	2.08869	9.33467
223.827	2.24435		223.774	2.08854	9.33325
223.842	2.24444		223.789	2.08873	9.33347
223.861	2.2445		223.804	2.08911	9.33454
223.876	2.24471		223.821	2.08941	9.33516
223.893	2.24518		223.838	2.09007	9.33742
223.909	2.24576		223.856	2.09042	9.33824
223.926	2.2468		223.871	2.09091	9.33979
223.942	2.24791		223.889	2.09141	9.34128
223.958	2.24914		223.91	2.09179	9.3421
223.976	2.25012		223.925	2.09202	9.3425
223.992	2.2512		223.94	2.09233	9.34327
224.009	2.25183		223.954	2.09278	9.34468
224.026	2.25215		223.971	2.09344	9.34693
224.044	2.25214		223.988	2.09419	9.34955
224.06	2.25218		224.005	2.09484	9.35174
224.075	2.25219		224.023	2.09581	9.35534
224.091	2.25218		224.038	2.09638	9.35726
224.108	2.25222		224.054	2.09706	9.35961
224.125	2.25238		224.074	2.09761	9.36125
224.141	2.25254		224.09	2.09807	9.36264
224.159	2.25298		224.106	2.09841	9.36348
224.175	2.25353		224.124	2.09878	9.36436
224.191	2.25405		224.138	2.09936	9.36638
224.207	2.25432		224.154	2.0999	9.36812
224.224	2.25451		224.173	2.10023	9.36878
224.241	2.25475		224.189	2.10036	9.36872
224.257	2.25504		224.206	2.10039	9.36813
224.274	2.25555		224.221	2.10043	9.36768
224.291	2.25594		224.234	2.10051	9.3675
224.308	2.25623		224.254	2.1004	9.36618
224.325	2.25662		224.269	2.10017	9.36453
224.341	2.25704		224.284	2.09996	9.36294
224.357	2.25778		224.301	2.09974	9.36126
224.374	2.25849		224.318	2.10006	9.362
224.39	2.25892		224.334	2.10099	9.36544
224.405	2.25923		224.351	2.1017	9.36793
224.423	2.25957		224.367	2.10246	9.37064
224.439	2.25974		224.385	2.10327	9.37351
224.455	2.25999		224.402	2.10428	9.37727
224.472	2.2602		224.417	2.10541	9.38171
224.49	2.26041		224.436	2.10625	9.38466
224.506	2.26085		224.452	2.10686	9.3867
224.523	2.26137		224.47	2.10732	9.388
224.539	2.26189		224.487	2.10746	9.38789
224.556	2.26274		224.504	2.10747	9.38724
224.573	2.26334		224.522	2.10758	9.38697
224.59	2.26357		224.538	2.10753	9.38606
224.605	2.26388		224.554	2.10727	9.38425
224.623	2.264		224.569	2.10708	9.38278
224.639	2.2643		224.587	2.10696	9.38148
224.656	2.26461		224.604	2.1069	9.38053
224.672	2.26499		224.619	2.10689	9.37984
224.69	2.26527		224.633	2.10764	9.38258
224.706	2.2656		224.649	2.10887	9.38739
224.723	2.26588		224.665	2.11032	9.39318
224.738	2.26626		224.682	2.11183	9.39922
224.754	2.26667		224.7	2.11309	9.40407
224.77	2.26686		224.717	2.11422	9.40836
224.788	2.26705		224.733	2.11484	9.41046
224.804	2.26722		224.747	2.1149	9.41012
224.82	2.26747		224.764	2.11445	9.40742
224.839	2.26783		224.781	2.11366	9.40321
224.855	2.26838		224.799	2.11274	9.39836
224.872	2.26858		224.815	2.11244	9.39637
224.889	2.26881		224.833	2.11286	9.39748
224.904	2.26909		224.85	2.11385	9.40117
224.921	2.2692		224.864	2.11533	9.40715
224.937	2.26938		224.882	2.11676	9.41278
224.954	2.26951		224.901	2.11812	9.41801
224.97	2.26972		224.915	2.11928	9.4226
224.988	2.26984		224.936	2.12006	9.42515
225.003	2.27012		224.951	2.12054	9.42669
225.018	2.2705		224.965	2.12069	9.42677
225.036	2.27122		224.983	2.12052	9.42523
225.052	2.27171		224.998	2.12041	9.42412
225.069	2.27237		225.015	2.12046	9.42365
225.087	2.27299		225.03	2.12088	9.42489
225.103	2.2736		225.047	2.12132	9.4261
225.12	2.27398		225.065	2.12151	9.42619
225.136	2.27421		225.08	2.1216	9.42598
225.153	2.27438		225.097	2.12168	9.42563
225.169	2.27447		225.113	2.12182	9.42556
225.185	2.27473		225.131	2.1221	9.42607
225.203	2.27499		225.148	2.12245	9.42692
225.219	2.27539		225.164	2.12274	9.42752
225.236	2.27595		225.18	2.12325	9.42913
225.251	2.27684		225.196	2.12369	9.43039
225.268	2.2778		225.213	2.12405	9.4313
225.284	2.27883		225.231	2.12408	9.43067
225.301	2.2797		225.247	2.12404	9.42982
225.318	2.28015		225.265	2.12388	9.42834
225.335	2.2805		225.281	2.12378	9.42725
225.351	2.28069		225.297	2.12381	9.4267
225.368	2.28077		225.312	2.1239	9.42649
225.385	2.28077		225.329	2.12434	9.42771
225.4	2.28062		225.346	2.12472	9.42868
225.418	2.28048		225.363	2.12524	9.43031
225.433	2.28047		225.381	2.12577	9.4319
225.451	2.28061		225.394	2.12661	9.43508
225.467	2.28085		225.41	2.12714	9.43676
225.484	2.28127		225.428	2.12761	9.43811
225.499	2.28162		225.447	2.12813	9.43959
225.518	2.28203		225.463	2.12895	9.44259
225.534	2.28256		225.48	2.12996	9.44632
225.549	2.28318		225.496	2.13082	9.4495
225.567	2.2841		225.511	2.13172	9.45283
225.584	2.28495		225.528	2.13231	9.45476
225.601	2.28554		225.546	2.13279	9.45611
225.618	2.28586		225.56	2.13309	9.45684
225.633	2.28609		225.578	2.13329	9.45699
225.65	2.28638		225.597	2.13327	9.45613
225.668	2.28662		225.614	2.13307	9.45452
225.683	2.28677		225.628	2.13309	9.45399
225.7	2.287		225.645	2.1336	9.45556
225.717	2.28728		225.662	2.13429	9.45791
225.734	2.28781		225.68	2.13472	9.45907
225.751	2.28833		225.696	2.1351	9.46008
225.766	2.28884		225.706	2.13539	9.46093
225.783	2.28934		225.723	2.13558	9.46105
225.798	2.28969		225.74	2.13579	9.4613
225.816	2.28986		225.758	2.13596	9.46127
225.832	2.29002		225.777	2.13594	9.46041
225.85	2.29007		225.795	2.1359	9.45948
225.867	2.29013		225.812	2.13585	9.45852
225.883	2.29018		225.83	2.13619	9.45927
225.899	2.29029		225.847	2.13671	9.4609
225.915	2.29064		225.862	2.13741	9.46333
225.931	2.29101		225.876	2.13815	9.46604
225.951	2.29159		225.892	2.13876	9.46806
225.965	2.2925		225.908	2.13937	9.47009
225.982	2.29343		225.923	2.13994	9.47198
225.999	2.29425		225.942	2.14034	9.47298
226.016	2.29507		225.957	2.14067	9.47379
226.032	2.29548		225.973	2.14074	9.47342
226.049	2.29595		225.991	2.14079	9.47291
226.066	2.29626		226.007	2.14102	9.47326
226.08	2.29644		226.025	2.14123	9.4734
226.098	2.29662		226.043	2.14171	9.4748
226.112	2.29671		226.059	2.14263	9.47821
226.131	2.29683		226.074	2.14373	9.48243
226.148	2.2969		226.093	2.14518	9.48804
226.165	2.29713		226.109	2.14647	9.49306
226.181	2.29721		226.127	2.14743	9.49656
226.198	2.29724		226.142	2.14789	9.49796
226.214	2.29732		226.158	2.14786	9.49717
226.231	2.29748		226.176	2.14792	9.49666
226.248	2.29767		226.193	2.14785	9.49564
226.264	2.29804		226.209	2.14779	9.49473
226.281	2.29824		226.224	2.14773	9.4938
226.298	2.29842		226.241	2.14786	9.49369
226.314	2.29876		226.257	2.14801	9.49368
226.33	2.29905		226.275	2.14832	9.4943
226.347	2.29945		226.29	2.14899	9.4966
226.363	2.29992		226.308	2.14973	9.49914
226.381	2.30026		226.325	2.15026	9.50076
226.398	2.30067		226.341	2.15042	9.5008
226.413	2.30122		226.357	2.15065	9.50115
226.429	2.30197		226.372	2.15104	9.50226
226.447	2.30289		226.392	2.15127	9.50243
226.463	2.30364		226.407	2.15163	9.50336
226.48	2.3042		226.423	2.15187	9.50376
226.496	2.30463		226.442	2.15183	9.50279
226.513	2.30492		226.459	2.15182	9.50201
226.529	2.30519		226.475	2.15184	9.50146
226.546	2.30539		226.493	2.15191	9.50101
226.563	2.3055		226.507	2.15214	9.50144
226.579	2.30561		226.524	2.15228	9.50132
226.595	2.30577		226.54	2.1526	9.50208
226.613	2.30587		226.554	2.15312	9.50377
226.628	2.30603		226.572	2.15352	9.50481
226.646	2.30639		226.591	2.15394	9.50586
226.664	2.30683		226.608	2.15451	9.50766
226.679	2.30734		226.623	2.15512	9.50972
226.697	2.30782		226.64	2.15557	9.51098
226.713	2.3084		226.657	2.15578	9.51122
226.729	2.30885		226.672	2.1557	9.51023
226.745	2.30927		226.689	2.15566	9.50934
226.762	2.3096		226.704	2.1561	9.51062
226.778	2.30997		226.718	2.15685	9.51338
226.794	2.31021		226.734	2.15783	9.51701
226.811	2.31035		226.753	2.15891	9.52099
226.829	2.31055		226.771	2.16027	9.52621
226.845	2.31086		226.789	2.16185	9.53244
226.862	2.31119		226.806	2.16336	9.53835
226.88	2.31169		226.822	2.16421	9.54144
226.895	2.3123		226.839	2.16467	9.54276
226.912	2.31306		226.857	2.16462	9.54176
226.929	2.31387		226.873	2.16424	9.53942
226.945	2.31455		226.887	2.16376	9.53674
226.962	2.31525		226.905	2.1631	9.53306
226.979	2.31586		226.922	2.16248	9.5296
226.995	2.31627		226.938	2.16202	9.5269
227.01	2.31648		226.956	2.16196	9.5259
227.027	2.31663		226.973	2.16238	9.52704
227.043	2.31651		226.986	2.16306	9.52948
227.061	2.3165		227.002	2.16368	9.53155
227.076	2.31658		227.021	2.16449	9.53433
227.093	2.31671		227.036	2.16547	9.538
227.109	2.31694		227.054	2.16625	9.5407
227.127	2.31724		227.07	2.16699	9.54325
227.143	2.31751		227.087	2.16781	9.54617
227.161	2.31774		227.101	2.1686	9.54904
227.177	2.31816		227.119	2.16906	9.55032
227.195	2.31839		227.133	2.16971	9.55259
227.209	2.31865		227.152	2.16987	9.55251
227.228	2.31869		227.17	2.16971	9.55103
227.244	2.31876		227.187	2.16942	9.54907
227.26	2.31884		227.205	2.16909	9.54682
227.276	2.319		227.223	2.1688	9.54481
227.293	2.31923		227.237	2.16854	9.54309
227.309	2.31967		227.252	2.16845	9.54204
227.327	2.32003		227.27	2.16853	9.54165
227.342	2.32028		227.287	2.16888	9.54248
227.36	2.32051		227.303	2.16946	9.54437
227.377	2.32079		227.321	2.17036	9.54755
227.392	2.3212		227.337	2.17124	9.55075
227.408	2.32162		227.352	2.1722	9.55435
227.426	2.32205		227.368	2.17328	9.55844
227.442	2.32229		227.386	2.17412	9.56138
227.459	2.32244		227.401	2.17477	9.56361
227.475	2.32261		227.42	2.17552	9.56608
227.491	2.32284		227.436	2.1763	9.56886
227.507	2.32313		227.453	2.17697	9.57107
227.524	2.32327		227.47	2.17769	9.57351
227.541	2.32357		227.487	2.17813	9.57476
227.558	2.32389		227.501	2.17847	9.57566
227.575	2.32435		227.52	2.17882	9.5764
227.591	2.3251		227.534	2.17946	9.57861
227.608	2.32584		227.553	2.18016	9.58091
227.625	2.32634		227.57	2.1809	9.58341
227.641	2.32674		227.586	2.18163	9.58595
227.658	2.32713		227.604	2.18201	9.58685
227.676	2.32759		227.621	2.18202	9.5862
227.692	2.32802		227.636	2.18194	9.58521
227.709	2.32825		227.654	2.18174	9.58356
227.725	2.32843		227.669	2.18125	9.58078
227.742	2.32847		227.685	2.1805	9.57684
227.758	2.32859		227.7	2.17992	9.57365
227.774	2.32874		227.715	2.17968	9.57195
227.79	2.32896		227.732	2.17973	9.57147
227.807	2.32932		227.751	2.17992	9.57151
227.824	2.3295		227.766	2.18039	9.57296
227.84	2.32983		227.783	2.18117	9.57563
227.856	2.33029		227.8	2.18197	9.57843
227.874	2.33072		227.817	2.18282	9.58146
227.891	2.33123		227.834	2.18337	9.58318
227.905	2.33163		227.85	2.18389	9.58477
227.923	2.33205		227.867	2.18435	9.58607
227.94	2.33245		227.884	2.18485	9.58755
227.956	2.33285		227.9	2.18553	9.58985
227.973	2.33312		227.917	2.18602	9.59128
227.99	2.33358		227.932	2.18637	9.59219
228.006	2.33363		227.95	2.18657	9.59232
228.021	2.33374		227.967	2.18671	9.5922
228.039	2.33383		227.982	2.18694	9.59258
228.056	2.33404		227.999	2.18714	9.59276
228.072	2.33431		228.016	2.18715	9.5921
228.089	2.33467		228.032	2.18691	9.59036
228.105	2.33508		228.049	2.18677	9.58905
228.122	2.33549		228.065	2.18668	9.58796
228.138	2.33585		228.082	2.18681	9.58784
228.156	2.33626		228.096	2.187	9.58809
228.173	2.3369		228.116	2.18723	9.58825
228.189	2.33746		228.134	2.18771	9.58958
228.206	2.33814		228.149	2.18848	9.59233
228.222	2.33883		228.165	2.18935	9.59545
228.239	2.33963		228.183	2.19	9.59755
228.256	2.34027		228.201	2.19074	9.60005
228.273	2.34115		228.217	2.19146	9.60253
228.289	2.34181		228.234	2.19237	9.60579
228.307	2.34246		228.251	2.193	9.60786
228.322	2.34271		228.266	2.19359	9.60978
228.341	2.34285		228.286	2.1939	9.6103
228.356	2.34311		228.299	2.19414	9.61082
228.373	2.34318		228.318	2.19426	9.61056
228.39	2.34325		228.334	2.19453	9.61107
228.406	2.34326		228.349	2.19501	9.61252
228.422	2.3431		228.363	2.19535	9.61341
228.439	2.34285		228.381	2.19571	9.61425
228.455	2.34268		228.397	2.19615	9.61548
228.472	2.34262		228.413	2.19666	9.61706
228.487	2.34272		228.43	2.19705	9.61806
228.504	2.34294		228.447	2.19745	9.61906
228.521	2.34322		228.465	2.19762	9.61908
228.539	2.34363		228.481	2.19778	9.61911
228.555	2.34413		228.498	2.19796	9.61917
228.57	2.3446		228.513	2.19822	9.61966
228.588	2.34504		228.528	2.19876	9.6214
228.605	2.34558		228.544	2.19942	9.62363
228.621	2.34621		228.562	2.20014	9.62602
228.637	2.34688		228.579	2.20102	9.62915
228.655	2.34754		228.596	2.20182	9.63193
228.672	2.34815		228.611	2.2025	9.63426
228.688	2.34853		228.629	2.20276	9.63463
228.705	2.34884		228.646	2.20257	9.63308
228.72	2.34906		228.662	2.20225	9.63105
228.737	2.34925		228.678	2.20196	9.62907
228.754	2.34937		228.697	2.20167	9.62703
228.769	2.34937		228.713	2.20132	9.62481
228.787	2.34934		228.729	2.20116	9.62343
228.803	2.3495		228.747	2.20131	9.62332
228.82	2.3498		228.764	2.20183	9.62492
228.837	2.34992		228.781	2.20258	9.62746
228.854	2.3501		228.798	2.20353	9.63089
228.87	2.35022		228.814	2.20456	9.63471
228.887	2.35032		228.831	2.20548	9.63802
228.905	2.35047		228.847	2.20641	9.64143
228.92	2.35082		228.863	2.20716	9.64401
228.938	2.35129		228.881	2.2079	9.64651
228.954	2.35169		228.895	2.20848	9.64846
228.97	2.352		228.914	2.20865	9.64837
228.988	2.35251		228.928	2.20869	9.64796
229.005	2.35296		228.944	2.20867	9.64722
229.021	2.35313		228.961	2.20855	9.64598
229.038	2.35326		228.98	2.20823	9.64376
229.054	2.35353		228.995	2.20796	9.64194
229.069	2.35385		229.012	2.20794	9.64117
229.086	2.3542		229.029	2.20823	9.64169
229.102	2.35471		229.046	2.20871	9.64311
229.119	2.35523		229.062	2.20988	9.64752
229.135	2.35567		229.079	2.2115	9.6539
229.152	2.35592		229.097	2.21314	9.66029
229.169	2.35628		229.114	2.21469	9.66631
229.185	2.35666		229.127	2.21618	9.67227
229.202	2.35687		229.146	2.21718	9.67584
229.219	2.35698		229.161	2.21795	9.67857
229.235	2.3572		229.178	2.21847	9.6801
229.251	2.3575		229.196	2.21863	9.68005
229.269	2.35792		229.212	2.21852	9.6789
229.285	2.35839		229.228	2.21818	9.67675
229.301	2.359		229.246	2.21787	9.67463
229.319	2.35968		229.264	2.21776	9.6734
229.336	2.36014		229.278	2.21778	9.67287
229.35	2.36058		229.294	2.21783	9.67243
229.368	2.36111		229.309	2.21802	9.67262
229.385	2.36164		229.328	2.21805	9.67194
229.402	2.36191		229.345	2.21802	9.67111
229.418	2.36209		229.36	2.2183	9.67171
229.435	2.36213		229.378	2.21851	9.67184
229.453	2.36225		229.393	2.21886	9.67274
229.468	2.36247		229.409	2.21918	9.67348
229.484	2.36259		229.426	2.21946	9.67395
229.502	2.3628		229.443	2.21997	9.67547
229.518	2.3629		229.46	2.22047	9.67694
229.535	2.36306		229.476	2.22107	9.67886
229.552	2.36333		229.494	2.22146	9.67982
229.569	2.36371		229.511	2.22191	9.68105
229.584	2.36421		229.528	2.22218	9.68151
229.6	2.36474		229.544	2.22233	9.68148
229.618	2.36523		229.56	2.22233	9.68081
229.634	2.36577		229.577	2.22233	9.68009
229.651	2.36635		229.593	2.22223	9.67901
229.668	2.36683		229.61	2.22202	9.67734
229.683	2.36734		229.627	2.22193	9.67627
229.7	2.36748		229.642	2.22177	9.67493
229.716	2.36765		229.661	2.22187	9.67455
229.734	2.36787		229.679	2.22214	9.67497
229.751	2.36836		229.695	2.22279	9.67712
229.768	2.36893		229.711	2.22384	9.68105
229.784	2.36951		229.728	2.22512	9.68587
229.8	2.37		229.746	2.22625	9.69007
229.817	2.37051		229.761	2.2275	9.69486
229.834	2.37112		229.776	2.2288	9.69988
229.851	2.37165		229.795	2.22975	9.70321
229.867	2.37218		229.809	2.2307	9.70674
229.884	2.37254		229.823	2.23137	9.7091
229.901	2.37291		229.841	2.23194	9.71081
229.918	2.37327		229.858	2.23238	9.71198
229.935	2.37373		229.875	2.23289	9.7135
229.952	2.37424		229.892	2.23328	9.71449
229.967	2.3748		229.908	2.23374	9.71582
229.984	2.37532		229.922	2.23402	9.7164
229.999	2.3757		229.942	2.2342	9.71638
230.017	2.37629		229.957	2.23433	9.71628
230.033	2.37676		229.974	2.23434	9.71562
230.05	2.37722		229.991	2.23433	9.71484
230.065	2.37723		230.01	2.23425	9.71369
230.083	2.377		230.025	2.23442	9.71382
230.101	2.37678		230.043	2.23469	9.71424
230.116	2.3767		230.061	2.235	9.71483
230.132	2.37661		230.075	2.23544	9.71612
230.148	2.37659		230.09	2.23607	9.71826
230.166	2.37666		230.107	2.23672	9.72036
230.182	2.37673		230.123	2.23746	9.72287
230.198	2.37705		230.139	2.23802	9.72466
230.216	2.37742		230.155	2.23847	9.72593
230.233	2.37776		230.17	2.23892	9.72724
230.249	2.37803		230.187	2.2393	9.72817
230.265	2.37829		230.206	2.23965	9.72889
230.283	2.37854		230.224	2.23995	9.72943
230.3	2.37887		230.241	2.2401	9.72935
230.315	2.37911		230.258	2.24023	9.72922
230.332	2.37933		230.275	2.2403	9.7288
230.348	2.37944		230.292	2.24029	9.72802
230.365	2.37956		230.307	2.24035	9.72768
230.383	2.38005		230.325	2.24038	9.72704
230.399	2.38071		230.339	2.2403	9.7261
230.415	2.38118		230.357	2.24035	9.72557
230.431	2.38155		230.374	2.24067	9.72621
230.448	2.38211		230.391	2.24102	9.72702
230.465	2.38246		230.407	2.24159	9.72881
230.481	2.3828		230.423	2.24202	9.73002
230.498	2.38316		230.44	2.24274	9.73241
230.515	2.38351		230.456	2.24347	9.73491
230.531	2.38373		230.472	2.24402	9.73665
230.547	2.38404		230.489	2.24466	9.73869
230.564	2.38423		230.505	2.2452	9.74036
230.581	2.38437		230.522	2.24549	9.74088
230.598	2.38443		230.538	2.24584	9.74173
230.614	2.38434		230.553	2.24608	9.74215
230.631	2.38426		230.571	2.24615	9.74169
230.648	2.38422		230.588	2.24637	9.74191
230.663	2.38425		230.604	2.24657	9.74211
230.68	2.38446		230.621	2.24685	9.74263
230.697	2.38526		230.641	2.24714	9.74302
230.713	2.38625		230.656	2.24761	9.74444
230.731	2.38721		230.673	2.24825	9.74648
230.747	2.38809		230.69	2.24876	9.74799
230.763	2.3888		230.707	2.24901	9.74833
230.781	2.38927		230.724	2.24929	9.74885
230.797	2.38951		230.738	2.2495	9.74913
230.814	2.38973		230.756	2.24947	9.74826
230.83	2.38989		230.769	2.24952	9.74794
230.847	2.38999		230.786	2.24971	9.74805
230.864	2.39014		230.804	2.2497	9.74723
230.88	2.39048		230.82	2.24975	9.74679
230.897	2.39073		230.835	2.25021	9.74815
230.913	2.39096		230.85	2.25076	9.74986
230.93	2.39118		230.869	2.25145	9.75205
230.947	2.39129		230.885	2.25184	9.75308
230.963	2.39133		230.901	2.25229	9.75434
230.979	2.39136		230.917	2.25271	9.75548
230.995	2.39129		230.934	2.2531	9.75646
231.012	2.39129		230.951	2.25342	9.75715
231.029	2.39141		230.969	2.25382	9.75809
231.046	2.39157		230.985	2.2543	9.75953
231.062	2.39197		231.003	2.25472	9.76058
231.078	2.3923		231.017	2.25501	9.76122
231.096	2.39267		231.037	2.25498	9.76026
231.113	2.39312		231.053	2.2552	9.76052
231.129	2.39343		231.069	2.25514	9.75961
231.146	2.39383		231.087	2.2549	9.7578
231.162	2.39455		231.102	2.25447	9.75529
231.178	2.39518		231.119	2.25436	9.7541
231.195	2.39578		231.133	2.25436	9.75351
231.212	2.39637		231.151	2.25474	9.75439
231.228	2.39699		231.166	2.25532	9.75628
231.245	2.39767		231.183	2.25623	9.75949
231.261	2.3982		231.201	2.25704	9.76224
231.277	2.39868		231.22	2.25792	9.76525
231.294	2.39904		231.235	2.25903	9.76942
231.311	2.39927		231.25	2.26026	9.77411
231.328	2.39943		231.268	2.26125	9.77763
231.345	2.39959		231.284	2.26197	9.78005
231.362	2.39982		231.301	2.26243	9.78133
231.378	2.39993		231.317	2.26276	9.78205
231.395	2.39987		231.334	2.26286	9.7818
231.412	2.39981		231.353	2.26263	9.78001
231.428	2.39987		231.368	2.26235	9.77814
231.444	2.40001		231.385	2.26208	9.77625
231.461	2.40012		231.402	2.26189	9.77472
231.478	2.40024		231.417	2.26185	9.77391
231.494	2.40048		231.433	2.26205	9.77411
231.511	2.40082		231.448	2.26253	9.77552
231.528	2.40115		231.467	2.26292	9.77642
231.545	2.40166		231.482	2.26328	9.77736
231.561	2.4022		231.499	2.26351	9.77764
231.578	2.40264		231.514	2.26391	9.7787
231.595	2.40294		231.533	2.26414	9.7789
231.611	2.40326		231.552	2.26412	9.77803
231.628	2.40357		231.566	2.2641	9.77733
231.644	2.40369		231.585	2.26412	9.77664
231.661	2.40379		231.6	2.26434	9.77694
231.678	2.40386		231.616	2.26475	9.77802
231.695	2.40395		231.633	2.2654	9.78011
231.711	2.40399		231.649	2.26632	9.78341
231.728	2.40417		231.667	2.26694	9.78534
231.744	2.40466		231.684	2.26752	9.78714
231.761	2.40532		231.702	2.26802	9.78854
231.777	2.40598		231.718	2.26828	9.78897
231.794	2.40673		231.733	2.2684	9.78887
231.811	2.40728		231.748	2.2684	9.78823
231.827	2.40762		231.766	2.26809	9.78613
231.845	2.40785		231.784	2.26756	9.78309
231.86	2.40807		231.8	2.26729	9.78125
231.877	2.4083		231.817	2.26725	9.78035
231.894	2.40842		231.832	2.26746	9.7806
231.91	2.40849		231.848	2.26766	9.7808
231.928	2.40868		231.865	2.26801	9.7816
231.943	2.40896		231.882	2.26825	9.78193
231.96	2.40936		231.9	2.26838	9.7817
231.977	2.40983		231.914	2.26848	9.78158
231.993	2.4102		231.931	2.26889	9.78261
232.01	2.4104		231.947	2.26922	9.78334
232.027	2.41047		231.965	2.26955	9.78404
232.043	2.41064		231.981	2.27006	9.78552
232.059	2.4109		231.999	2.27075	9.78774
232.077	2.41117		232.016	2.27146	9.79012
232.094	2.41143		232.031	2.27213	9.79235
232.109	2.4117		232.049	2.27276	9.79433
232.127	2.41205		232.064	2.27332	9.79609
232.143	2.41253		232.082	2.27377	9.79726
232.16	2.41299		232.099	2.2739	9.79712
232.177	2.41347		232.116	2.27406	9.7971
232.193	2.41351		232.132	2.27402	9.79625
232.209	2.41336		232.15	2.27424	9.79643
232.225	2.41327		232.166	2.27459	9.79727
232.241	2.41324		232.182	2.27497	9.79823
232.259	2.41324		232.2	2.27554	9.79992
232.275	2.41338		232.215	2.27611	9.80173
232.292	2.41365		232.232	2.27672	9.80364
232.308	2.414		232.25	2.2771	9.80451
232.325	2.4145		232.264	2.2775	9.80567
232.342	2.41507		232.281	2.27797	9.80694
232.358	2.41573		232.297	2.27832	9.80778
232.375	2.41625		232.312	2.2784	9.80749
232.392	2.41674		232.328	2.27864	9.80787
232.408	2.41718		232.347	2.2789	9.80817
232.426	2.41746		232.364	2.27905	9.8081
232.442	2.41779		232.381	2.27917	9.80791
232.459	2.41824		232.399	2.27916	9.80709
232.477	2.41888		232.414	2.27908	9.8061
232.493	2.41927		232.431	2.27885	9.8044
232.507	2.41973		232.45	2.27867	9.80284
232.524	2.42025		232.464	2.27881	9.80283
232.542	2.42068		232.48	2.27916	9.80367
232.558	2.42114		232.497	2.27937	9.80389
232.574	2.42157		232.513	2.27969	9.80455
232.591	2.42201		232.53	2.28005	9.80541
232.608	2.42249		232.547	2.28051	9.80667
232.623	2.42314		232.565	2.28103	9.80812
232.64	2.42369		232.581	2.28151	9.80955
232.658	2.42424		232.597	2.28196	9.81079
232.674	2.42476		232.615	2.28241	9.81195
232.691	2.42524		232.631	2.28292	9.81349
232.708	2.42573		232.649	2.28355	9.81541
232.725	2.42614		232.663	2.28428	9.81796
232.742	2.42661		232.681	2.28467	9.81889
232.758	2.42706		232.697	2.28528	9.82084
232.774	2.42746		232.713	2.28586	9.82266
232.792	2.42791		232.73	2.28639	9.82422
232.807	2.42871		232.746	2.28697	9.82604
232.823	2.42913		232.763	2.28745	9.82736
232.84	2.4294		232.78	2.28784	9.82833
232.857	2.42963		232.796	2.28823	9.82934
232.872	2.42975		232.813	2.28837	9.82921
232.891	2.42977		232.829	2.28869	9.82993
232.908	2.42985		232.848	2.28888	9.82994
232.925	2.42994		232.863	2.28885	9.82919
232.941	2.43016		232.879	2.28903	9.82927
232.958	2.43052		232.894	2.28946	9.8305
232.975	2.43081		232.911	2.28986	9.83147
232.991	2.4312		232.929	2.29041	9.83309
233.007	2.43164		232.945	2.29102	9.83503
233.024	2.43201		232.962	2.29164	9.83699
233.04	2.43226		232.981	2.29227	9.83886
233.057	2.43245		232.999	2.29261	9.83955
233.074	2.43246		233.011	2.29293	9.84044
233.09	2.43248		233.029	2.29318	9.84073
233.106	2.43253		233.044	2.29349	9.84143
233.123	2.4326		233.062	2.29362	9.84125
233.139	2.43275		233.079	2.29372	9.84094
233.157	2.43292		233.096	2.29377	9.84046
233.173	2.43315		233.111	2.29396	9.84064
233.19	2.43338		233.128	2.29439	9.84178
233.206	2.43365		233.143	2.29473	9.8426
233.223	2.43386		233.162	2.29536	9.84447
233.241	2.43402		233.178	2.29603	9.8467
233.258	2.43405		233.196	2.29655	9.84814
233.275	2.43402		233.213	2.2971	9.84981
233.291	2.4341		233.228	2.2979	9.8526
233.306	2.43426		233.244	2.29832	9.85372
233.323	2.43456		233.26	2.29834	9.85311
233.34	2.43489		233.277	2.29824	9.85198
233.355	2.43528		233.295	2.29809	9.85058
233.372	2.43574		233.311	2.2979	9.84909
233.389	2.4362		233.329	2.29754	9.84677
233.405	2.43688		233.343	2.29746	9.84583
233.422	2.43764		233.36	2.29754	9.84546
233.438	2.43829		233.379	2.29774	9.84553
233.455	2.43872		233.395	2.29802	9.84607
233.472	2.43906		233.412	2.29861	9.84785
233.489	2.43926		233.428	2.29916	9.84955
233.506	2.43925		233.444	2.29954	9.8505
233.523	2.4393		233.46	2.29985	9.85116
233.539	2.43923		233.478	2.30011	9.85151
233.556	2.43902		233.496	2.30053	9.85254
233.572	2.43884		233.511	2.30111	9.85441
233.589	2.43885		233.528	2.30184	9.85682
233.606	2.43898		233.544	2.30271	9.85986
233.622	2.43922		233.561	2.30374	9.86355
233.638	2.43956		233.578	2.30477	9.86723
233.655	2.44018		233.596	2.3056	9.87001
233.671	2.44091		233.612	2.30641	9.87281
233.687	2.44162		233.628	2.30698	9.87457
233.703	2.44239		233.645	2.30726	9.87507
233.721	2.44303		233.661	2.30749	9.87538
233.737	2.44341		233.676	2.30774	9.87579
233.754	2.44355		233.692	2.30786	9.87564
233.771	2.4437		233.712	2.30778	9.87444
233.788	2.4438		233.726	2.30767	9.87339
233.804	2.44384		233.745	2.30755	9.87206
233.821	2.44391		233.762	2.30748	9.87106
233.837	2.4441		233.776	2.30761	9.87104
233.855	2.44439		233.793	2.30776	9.87096
233.872	2.44494		233.81	2.30771	9.87001
233.887	2.44549		233.826	2.30761	9.86893
233.904	2.44603		233.842	2.30753	9.86791
233.922	2.44653		233.859	2.30771	9.86795
233.938	2.44691		233.876	2.30775	9.8674
233.954	2.44712		233.895	2.3078	9.86683
233.972	2.44725		233.909	2.30799	9.86705
233.988	2.44732		233.926	2.30853	9.86865
234.004	2.44731		233.941	2.30912	9.87051
234.02	2.44735		233.958	2.30994	9.87332
234.038	2.44736		233.975	2.31069	9.87579
234.054	2.44756		233.993	2.31141	9.8781
234.071	2.44771		234.007	2.31203	9.88017
234.087	2.44801		234.024	2.31265	9.88211
234.103	2.44831		234.041	2.31337	9.88446
234.121	2.4487		234.057	2.31405	9.88668
234.138	2.44915		234.074	2.31411	9.88625
234.154	2.44942		234.093	2.31399	9.88493
234.171	2.44965		234.109	2.31383	9.88356
234.186	2.44993		234.126	2.31365	9.88209
234.204	2.45045		234.143	2.3136	9.88114
234.221	2.45104		234.162	2.3134	9.87947
234.238	2.4516		234.177	2.3133	9.87843
234.255	2.45206		234.192	2.31313	9.87705
234.271	2.45259		234.209	2.3131	9.87622
234.287	2.45298		234.229	2.31338	9.87659
234.303	2.45337		234.241	2.31401	9.87874
234.32	2.45382		234.258	2.31467	9.88086
234.337	2.45411		234.274	2.31539	9.88325
234.353	2.45423		234.29	2.31588	9.88465
234.37	2.45429		234.305	2.31658	9.88702
234.386	2.45434		234.325	2.31731	9.8893
234.403	2.45448		234.342	2.31796	9.89136
234.42	2.45448		234.358	2.31864	9.89357
234.437	2.45447		234.375	2.31921	9.89528
234.453	2.45448		234.394	2.31963	9.89627
234.469	2.45457		234.409	2.32037	9.89882
234.487	2.45482		234.425	2.32116	9.90149
234.503	2.45528		234.442	2.32198	9.9043
234.52	2.45569		234.459	2.32262	9.90629
234.537	2.45603		234.476	2.3232	9.90806
234.553	2.45633		234.493	2.32365	9.90925
234.571	2.45654		234.509	2.32388	9.90955
234.587	2.45694		234.525	2.32404	9.90957
234.603	2.45715		234.542	2.3241	9.90908
234.62	2.45721		234.556	2.32423	9.90907
234.637	2.45708		234.572	2.32443	9.90926
234.652	2.45703		234.59	2.32473	9.90977
234.669	2.4571		234.606	2.32506	9.91048
234.686	2.45737		234.622	2.32532	9.9109
234.702	2.45759		234.639	2.32553	9.91111
234.718	2.45788		234.656	2.32605	9.91258
234.735	2.45838		234.672	2.32617	9.91242
234.751	2.45882		234.69	2.32632	9.9123
234.768	2.45933		234.707	2.32632	9.91158
234.786	2.45998		234.724	2.32637	9.91109
234.802	2.4607		234.738	2.32656	9.91131
234.82	2.46119		234.754	2.32702	9.9126
234.835	2.46172		234.774	2.32744	9.91354
234.853	2.46219		234.789	2.32801	9.91533
234.869	2.46258		234.806	2.32851	9.91675
234.885	2.46294		234.823	2.32916	9.9188
234.901	2.4633		234.84	2.32983	9.92091
234.92	2.46368		234.856	2.3305	9.92311
234.935	2.46406		234.874	2.33106	9.92472
234.951	2.4644		234.891	2.33138	9.92538
234.968	2.46494		234.906	2.33149	9.92521
234.985	2.46556		234.922	2.33165	9.92523
235.002	2.46593		234.939	2.33164	9.92445
235.018	2.46621		234.958	2.33126	9.92203
235.036	2.46628		234.972	2.33087	9.91977
235.053	2.46623		234.991	2.33041	9.91701
235.068	2.46615		235.006	2.33001	9.9147
235.085	2.46617		235.022	2.32996	9.9138
235.101	2.46627		235.037	2.33025	9.91438
235.118	2.46643		235.055	2.33067	9.9154
235.135	2.46661		235.071	2.33134	9.91761
235.153	2.46684		235.087	2.33239	9.92137
235.169	2.46718		235.103	2.33373	9.9264
235.186	2.46746		235.12	2.33485	9.93046
235.202	2.46783		235.14	2.33572	9.9333
235.218	2.46825		235.158	2.33675	9.93692
235.235	2.46858		235.174	2.33742	9.93912
235.253	2.46885		235.191	2.33772	9.93967
235.269	2.46917		235.207	2.33778	9.93923
235.287	2.46945		235.224	2.33755	9.93753
235.303	2.46982		235.242	2.33699	9.93441
235.319	2.47014		235.256	2.33645	9.93151
235.336	2.47045		235.273	2.33603	9.92901
235.35	2.47083		235.29	2.33562	9.92657
235.367	2.4711		235.305	2.33538	9.9249
235.384	2.47148		235.321	2.33573	9.92572
235.4	2.47192		235.338	2.33672	9.9292
235.416	2.47251		235.354	2.33803	9.93411
235.434	2.47312		235.37	2.33951	9.93971
235.452	2.47369		235.387	2.34093	9.94503
235.468	2.47411		235.405	2.34225	9.94985
235.484	2.47457		235.421	2.34332	9.95372
235.502	2.475		235.436	2.34414	9.9566
235.518	2.47545		235.452	2.34472	9.95839
235.534	2.47583		235.469	2.34489	9.95837
235.551	2.47613		235.485	2.34467	9.95677
235.568	2.4763		235.502	2.3443	9.9545
235.584	2.47634		235.517	2.34384	9.95191
235.603	2.47636		235.536	2.34329	9.94875
235.618	2.47641		235.551	2.34271	9.94564
235.635	2.47641		235.569	2.3421	9.94229
235.651	2.47638		235.587	2.34176	9.9401
235.668	2.47626		235.604	2.34145	9.93806
235.685	2.47602		235.62	2.3412	9.93635
235.701	2.47591		235.635	2.34135	9.93635
235.718	2.47591		235.651	2.34174	9.93734
235.734	2.47597		235.669	2.34214	9.93825
235.751	2.47615		235.686	2.34229	9.93816
235.768	2.47634		235.704	2.34269	9.93913
235.785	2.47664		235.722	2.34318	9.94044
235.801	2.47709		235.737	2.34363	9.9417
235.817	2.47756		235.755	2.34409	9.94289
235.833	2.47812		235.771	2.3447	9.94481
235.851	2.47881		235.787	2.34516	9.94608
235.866	2.47922		235.802	2.34571	9.94781
235.882	2.47951		235.818	2.34638	9.94994
235.9	2.47976		235.834	2.34704	9.95208
235.916	2.47989		235.851	2.34751	9.95338
235.932	2.48014		235.867	2.34769	9.95345
235.95	2.48031		235.884	2.3481	9.95445
235.966	2.48057		235.901	2.34845	9.95523
235.984	2.48095		235.917	2.34856	9.95501
236	2.48142		235.932	2.34869	9.95495
236.015	2.48184		235.949	2.34908	9.9559
236.033	2.48238		235.967	2.34923	9.95577
236.05	2.48275		235.986	2.3495	9.95612
236.066	2.48305		236.001	2.35007	9.9579
236.083	2.48328		236.02	2.3506	9.95933
236.1	2.48337		236.037	2.35083	9.95959
236.117	2.48358		236.052	2.3508	9.95884
[truncated: 14,854 more rows]

## Sheet: Figure 2k
HH			0.5GNS			1GNS			2GNS			5GNS			8GNS
q	Intensity		q	Intensity		q	Intensity		q	Intensity		q	Intensity		q	Intensity
0	0		0	0		0	1.09352		0	0		0	0		0	0
0.00543	0		0.00537	0.16667		0.00543	0.54676		0.00537	0.40177		0.00537	0.21068		0.00537	0
0.01086	0.0976		0.01074	0.23077		0.01086	0.36451		0.01074	0		0.01074	0.29171		0.01074	0.09699
0.01628	0.11712		0.01612	0.05263		0.01628	0.10935		0.01612	0.06344		0.01612	0.06653		0.01612	0.06636
0.02171	0.18739		0.02149	0.20001		0.02171	0.21871		0.02149	0.19286		0.02149	0.10113		0.02149	0.1513
0.02714	0.21295		0.02686	0.03125		0.02714	0.06628		0.02686	0.03767		0.02686	0.27653		0.02686	0.11821
0.03257	0.0976		0.03223	0.05406		0.03257	0.06076		0.03223	0.13032		0.03223	0.03417		0.03223	0.17039
0.038	0.2662		0.0376	0.15911		0.038	0.2237		0.0376	0.13698		0.0376	0.11493		0.0376	0.11463
0.04343	0.13516		0.04297	0.07694		0.04343	0.18929		0.04297	0.04637		0.04297	0.07294		0.04297	0.12125
0.04885	0.10846		0.04834	0		0.04885	0.2228		0.04834	0.1786		0.04834	0.25755		0.04834	0.18682
0.05428	0.18304		0.05372	0.17465		0.05428	0.13673		0.05372	0.15309		0.05372	0.2007		0.05372	0.20018
0.05971	0.06994		0.05909	0.09725		0.05971	0.17959		0.05909	0.13397		0.05909	0.21074		0.05909	0.2102
0.06514	0.11864		0.06446	0.13338		0.06514	0.13847		0.06446	0.24115		0.06446	0.15175		0.06446	0.23544
0.07057	0.13348		0.06983	0.06253		0.07057	0.23542		0.06983	0.1658		0.06983	0.15808		0.06983	0.11037
0.07599	0.19973		0.0752	0.184		0.07599	0.14919		0.0752	0.20792		0.0752	0.17444		0.0752	0.13049
0.08142	0.2272		0.08057	0.10423		0.08142	0.20097		0.08057	0.18844		0.08057	0.06588		0.08057	0.24968
0.08685	0.25113		0.08595	0.32021		0.08685	0.24565		0.08595	0.26534		0.08595	0.18974		0.08595	0.31541
0.09228	0.27957		0.09132	0.25946		0.09228	0.36144		0.09132	0.36857		0.09132	0.51538		0.09132	0.43227
0.09771	0.56477		0.09669	0.35165		0.09771	0.56713		0.09669	0.44558		0.09669	0.5015		0.09669	0.55704
0.10313	1.23138		0.10206	0.41215		0.10313	1.26933		0.10206	0.50691		0.10206	0.3934		0.10206	0.54085
0.10856	2.89918		0.10743	0.4927		0.10856	3.53862		0.10743	0.54672		0.10743	0.51406		0.10743	0.68036
0.11399	5.62629		0.1128	0.77533		0.11399	6.74704		0.1128	0.97987		0.1128	1.20843		0.1128	1.02498
0.11942	6.92114		0.11817	3.17793		0.11942	8.37659		0.11817	3.78664		0.11817	5.09935		0.11817	4.59218
0.12485	8.36762		0.12354	7.47559		0.12485	9.24199		0.12354	8.59965		0.12354	10.9968		0.12354	11.4242
0.13027	8.65047		0.12892	10.6303		0.13027	9.58297		0.12892	12.2447		0.12892	15.142		0.12892	16.1014
0.1357	9.42213		0.13429	11.005		0.1357	10.6325		0.13429	11.7222		0.13429	14.826		0.13429	15.5616
0.14113	9.78202		0.13966	10.4847		0.14113	11.6601		0.13966	11.8373		0.13966	13.6807		0.13966	15.3422
0.14656	9.75827		0.14503	10.1831		0.14656	11.4224		0.14503	10.7695		0.14503	12.4796		0.14503	14.1168
0.15198	10.0097		0.1504	9.33726		0.15198	10.9835		0.1504	10.122		0.1504	11.1984		0.1504	13.2798
0.15741	9.662		0.15577	9.42389		0.15741	10.256		0.15577	9.35839		0.15577	11.4765		0.15577	11.9428
0.16284	9.03688		0.16114	8.25721		0.16284	9.68459		0.16114	8.82267		0.16114	10.3692		0.16114	11.3534
0.16826	8.83887		0.16651	8.31463		0.16826	10.0616		0.16651	8.81332		0.16651	10.2424		0.16651	10.7046
0.17369	9.07396		0.17188	8.1103		0.17369	9.53155		0.17188	8.59661		0.17188	9.39036		0.17188	9.99502
0.17912	8.63436		0.17725	7.87329		0.17912	8.88589		0.17725	8.20543		0.17725	8.97726		0.17725	10.1637
0.18455	8.51699		0.18262	7.94019		0.18455	8.69894		0.18262	8.6313		0.18262	9.52979		0.18262	9.89332
0.18997	8.71212		0.18799	7.24938		0.18997	8.84244		0.18799	7.70909		0.18799	8.87681		0.18799	9.52917
0.1954	8.25191		0.19336	7.80858		0.1954	8.80223		0.19336	7.49819		0.19336	8.8559		0.19336	9.30526
0.20083	8.82799		0.19873	7.14564		0.20083	8.78929		0.19873	7.58475		0.19873	8.05255		0.19873	8.65078
0.20625	8.12739		0.2041	7.34405		0.20625	8.68163		0.2041	7.93294		0.2041	8.52851		0.2041	8.81081
0.21168	8.24529		0.20947	7.30893		0.21168	8.16931		0.20947	7.37673		0.20947	7.83791		0.20947	8.51129
0.21711	8.03701		0.21484	7.18287		0.21711	8.03105		0.21484	7.42346		0.21484	8.0094		0.21484	8.28656
0.22253	8.1546		0.22021	7.28383		0.22253	8.32139		0.22021	7.27301		0.22021	8.13447		0.22021	8.23121
0.22796	8.05629		0.22558	6.95239		0.22796	8.29261		0.22558	7.3294		0.22558	8.10524		0.22558	8.47288
0.23338	8.1116		0.23095	7.25051		0.23338	8.47675		0.23095	7.33883		0.23095	8.09327		0.23095	8.5009
0.23881	8.24457		0.23632	7.24951		0.23881	7.99537		0.23632	7.42587		0.23632	7.75123		0.23632	7.97819
0.24424	7.84579		0.24169	7.31869		0.24424	8.48624		0.24169	7.57089		0.24169	8.2239		0.24169	8.41835
0.24966	7.74423		0.24706	7.44574		0.24966	8.10841		0.24706	7.42437		0.24706	7.65665		0.24706	7.82656
0.25509	7.71019		0.25243	6.83527		0.25509	8.04496		0.25243	7.25335		0.25243	7.78133		0.25243	8.52882
0.26051	8.05338		0.2578	7.10592		0.26051	8.23758		0.2578	7.46135		0.2578	7.87176		0.2578	7.91903
0.26594	7.99423		0.26317	7.11237		0.26594	8.08249		0.26317	7.45781		0.26317	7.52915		0.26317	8.01468
0.27136	8.2907		0.26854	6.99802		0.27136	8.04556		0.26854	7.65538		0.26854	7.60987		0.26854	8.08414
0.27679	8.14682		0.2739	6.99155		0.27679	8.28027		0.2739	7.44636		0.2739	7.88822		0.2739	7.99749
0.28221	8.20663		0.27927	7.35168		0.28221	8.38567		0.27927	7.43383		0.27927	7.98915		0.27927	7.85304
0.28764	8.11597		0.28464	7.25775		0.28764	7.91332		0.28464	7.45436		0.28464	8.10497		0.28464	7.8051
0.29306	8.20153		0.29001	7.22781		0.29306	7.97656		0.29001	7.2657		0.29001	8.13167		0.29001	8.11807
0.29849	8.05462		0.29538	7.23953		0.29849	7.96924		0.29538	7.46872		0.29538	7.88825		0.29538	8.22881
0.30391	8.39321		0.30075	7.52174		0.30391	8.32143		0.30075	7.51436		0.30075	7.89153		0.30075	7.62333
0.30934	8.43993		0.30611	7.24551		0.30934	8.432		0.30611	7.76194		0.30611	8.04067		0.30611	7.88844
0.31476	8.39822		0.31148	7.71812		0.31476	8.11592		0.31148	7.52579		0.31148	7.90972		0.31148	7.87228
0.32019	8.31697		0.31685	7.51511		0.32019	8.23652		0.31685	7.72632		0.31685	8.03388		0.31685	8.21997
0.32561	8.32239		0.32222	7.49179		0.32561	8.34677		0.32222	7.64861		0.32222	8.01813		0.32222	8.35522
0.33103	8.49785		0.32758	7.69027		0.33103	8.44232		0.32758	7.67878		0.32758	8.31633		0.32758	8.17668
0.33646	8.83763		0.33295	7.35441		0.33646	8.22634		0.33295	7.6715		0.33295	8.41079		0.33295	8.22137
0.34188	8.2019		0.33832	7.74732		0.34188	8.39963		0.33832	8.09549		0.33832	8.44193		0.33832	8.7923
0.3473	8.95544		0.34369	7.79		0.3473	8.78995		0.34369	7.75994		0.34369	8.03999		0.34369	8.44923
0.35273	8.42559		0.34905	7.79215		0.35273	8.82363		0.34905	7.93596		0.34905	8.07709		0.34905	8.39939
0.35815	9.01448		0.35442	7.98715		0.35815	8.71035		0.35442	7.9518		0.35442	8.33643		0.35442	8.44634
0.36357	8.78297		0.35979	8.17539		0.36357	8.42523		0.35979	8.10222		0.35979	8.91653		0.35979	8.29774
0.369	9.09934		0.36515	7.85167		0.369	8.82574		0.36515	8.24653		0.36515	8.32356		0.36515	8.53779
0.37442	9.07181		0.37052	8.30527		0.37442	8.79667		0.37052	8.27876		0.37052	8.45178		0.37052	8.59378
0.37984	9.13054		0.37588	8.0799		0.37984	8.91532		0.37588	8.3733		0.37588	8.80488		0.37588	8.33411
0.38526	9.00577		0.38125	8.15332		0.38526	8.87392		0.38125	8.14357		0.38125	8.92571		0.38125	8.94528
0.39069	9.41785		0.38662	8.40735		0.39069	9.0511		0.38662	8.55205		0.38662	8.6473		0.38662	8.8711
0.39611	9.28375		0.39198	8.50979		0.39611	9.24707		0.39198	8.46838		0.39198	8.67407		0.39198	8.73428
0.40153	9.22928		0.39735	8.38584		0.40153	9.1805		0.39735	8.62796		0.39735	9.08903		0.39735	8.81293
0.40695	9.20412		0.40271	8.73195		0.40695	9.55622		0.40271	8.80761		0.40271	9.12312		0.40271	9.17795
0.41237	9.38767		0.40808	8.60926		0.41237	9.45075		0.40808	8.83779		0.40808	8.93265		0.40808	9.29483
0.41779	9.51139		0.41344	8.79362		0.41779	9.67446		0.41344	8.90463		0.41344	9.5397		0.41344	9.25215
0.42321	9.83158		0.41881	9.08676		0.42321	9.72765		0.41881	8.76481		0.41881	9.45366		0.41881	9.46535
0.42864	10.0013		0.42417	9.19618		0.42864	9.51971		0.42417	9.40543		0.42417	9.48744		0.42417	9.54155
0.43406	10.157		0.42954	8.93167		0.43406	9.5524		0.42954	9.29846		0.42954	9.34339		0.42954	9.43916
0.43948	9.86062		0.4349	9.32642		0.43948	9.84168		0.4349	9.32533		0.4349	9.27265		0.4349	9.68703
0.4449	9.82354		0.44026	9.27445		0.4449	10.0562		0.44026	9.21166		0.44026	9.40447		0.44026	9.67264
0.45032	10.4747		0.44563	9.5572		0.45032	10.0998		0.44563	9.5512		0.44563	9.78375		0.44563	10.0176
0.45574	10.3581		0.45099	9.54071		0.45574	10.2103		0.45099	9.4849		0.45099	10.0635		0.45099	9.93104
0.46116	10.8746		0.45635	9.77493		0.46116	10.4221		0.45635	9.77353		0.45635	9.78467		0.45635	10.1924
0.46658	10.5784		0.46172	9.91197		0.46658	10.572		0.46172	9.97324		0.46172	10.1695		0.46172	10.1688
0.472	10.9832		0.46708	9.46374		0.472	10.8142		0.46708	10.0328		0.46708	10.1583		0.46708	10.5436
0.47741	11.2903		0.47244	10.2704		0.47741	11.1039		0.47244	10.3405		0.47244	10.4726		0.47244	10.5939
0.48283	11.0418		0.47781	9.84746		0.48283	10.9954		0.47781	10.3037		0.47781	10.4704		0.47781	10.7915
0.48825	11.2438		0.48317	10.425		0.48825	11.125		0.48317	10.295		0.48317	10.5799		0.48317	10.9156
0.49367	11.7068		0.48853	10.6725		0.49367	11.4338		0.48853	10.4575		0.48853	10.9874		0.48853	10.8835
0.49909	11.7125		0.49389	10.6211		0.49909	11.1508		0.49389	10.6593		0.49389	10.8763		0.49389	11.1786
0.50451	11.6571		0.49925	10.8728		0.50451	11.3857		0.49925	10.978		0.49925	11.2555		0.49925	11.3841
0.50992	11.8844		0.50462	10.8249		0.50992	12.0606		0.50462	11.2339		0.50462	11.2761		0.50462	11.3538
0.51534	12.3555		0.50998	11.2021		0.51534	11.8098		0.50998	10.9671		0.50998	11.3087		0.50998	11.9058
0.52076	12.616		0.51534	11.2432		0.52076	12.2086		0.51534	11.5338		0.51534	11.4919		0.51534	11.901
0.52618	12.2702		0.5207	11.4351		0.52618	11.9297		0.5207	11.5263		0.5207	11.9157		0.5207	12.283
0.53159	12.7862		0.52606	11.6856		0.53159	12.0716		0.52606	11.8918		0.52606	11.6947		0.52606	11.9624
0.53701	12.7237		0.53142	11.7088		0.53701	12.4916		0.53142	11.8614		0.53142	12.1661		0.53142	12.3179
0.54243	12.7659		0.53678	12.1566		0.54243	12.55		0.53678	11.9374		0.53678	12.1865		0.53678	12.7165
0.54784	13.04		0.54214	12.1138		0.54784	12.9659		0.54214	12.0962		0.54214	12.5731		0.54214	12.7516
0.55326	13.0882		0.5475	12.4131		0.55326	12.9381		0.5475	12.4733		0.5475	12.8479		0.5475	13.2217
0.55867	13.5928		0.55286	12.5645		0.55867	13.1662		0.55286	12.6451		0.55286	12.9982		0.55286	13.3772
0.56409	13.8435		0.55822	13.0459		0.56409	13.2221		0.55822	12.9836		0.55822	13.2207		0.55822	13.2581
0.5695	13.7778		0.56358	13.0694		0.5695	13.6759		0.56358	12.9823		0.56358	13.4343		0.56358	13.7274
0.57492	14.0878		0.56894	13.2552		0.57492	14.0878		0.56894	13.1245		0.56894	13.2396		0.56894	13.5674
0.58033	14.2164		0.57429	13.3562		0.58033	14.1147		0.57429	13.6144		0.57429	13.3997		0.57429	13.9655
0.58575	14.0951		0.57965	13.7394		0.58575	14.0379		0.57965	13.5742		0.57965	13.8648		0.57965	13.9523
0.59116	14.4082		0.58501	13.8776		0.59116	14.1058		0.58501	13.7813		0.58501	14.1188		0.58501	14.7215
0.59658	14.7086		0.59037	14.17		0.59658	14.5951		0.59037	13.7284		0.59037	14.317		0.59037	14.3147
0.60199	14.9032		0.59573	14.4314		0.60199	14.878		0.59573	14.0771		0.59573	14.1848		0.59573	14.8929
0.6074	15.1781		0.60108	14.1956		0.6074	15.0427		0.60108	14.3808		0.60108	14.3938		0.60108	14.8744
0.61282	15.1409		0.60644	14.4658		0.61282	15.1149		0.60644	14.2239		0.60644	14.4693		0.60644	15.2126
0.61823	15.3494		0.6118	14.7761		0.61823	15.4057		0.6118	14.9793		0.6118	14.9238		0.6118	15.5019
0.62364	15.6793		0.61715	14.9807		0.62364	15.2775		0.61715	15.0165		0.61715	15.2568		0.61715	15.813
0.62905	15.6622		0.62251	15.2427		0.62905	15.6006		0.62251	15.1474		0.62251	15.2408		0.62251	15.9244
0.63446	15.904		0.62787	15.6448		0.63446	15.9281		0.62787	15.5231		0.62787	15.491		0.62787	16.0211
0.63988	16.3518		0.63322	15.3154		0.63988	16.1434		0.63322	15.7521		0.63322	15.7815		0.63322	16.2534
0.64529	16.7237		0.63858	15.7248		0.64529	16.2616		0.63858	15.7185		0.63858	15.5753		0.63858	16.3695
0.6507	16.4186		0.64393	15.7719		0.6507	16.5746		0.64393	16.0542		0.64393	16.1638		0.64393	16.461
0.65611	16.536		0.64929	15.9064		0.65611	16.4345		0.64929	16.1104		0.64929	16.2249		0.64929	16.5785
0.66152	16.8772		0.65464	16.5585		0.66152	16.422		0.65464	16.2363		0.65464	16.3178		0.65464	16.898
0.66693	16.8663		0.65999	16.4348		0.66693	16.5962		0.65999	16.2519		0.65999	16.4795		0.65999	16.8282
0.67234	17.065		0.66535	16.3635		0.67234	17.1452		0.66535	16.6062		0.66535	16.7024		0.66535	16.7973
0.67775	17.1643		0.6707	16.8151		0.67775	16.9316		0.6707	16.7802		0.6707	16.7915		0.6707	17.3755
0.68316	17.4034		0.67606	16.7311		0.68316	17.4541		0.67606	16.9027		0.67606	17.2009		0.67606	17.6057
0.68857	17.6841		0.68141	17.0271		0.68857	17.3733		0.68141	17.0554		0.68141	17.0465		0.68141	17.5205
0.69398	17.925		0.68676	17.0833		0.69398	17.8211		0.68676	16.9039		0.68676	17.355		0.68676	17.8232
0.69939	17.9175		0.69211	17.3304		0.69939	17.6882		0.69211	17.312		0.69211	17.3427		0.69211	18.072
0.70479	17.8113		0.69747	17.4388		0.70479	17.7585		0.69747	17.4276		0.69747	17.4773		0.69747	18.1628
0.7102	18.0272		0.70282	17.569		0.7102	18.0248		0.70282	17.6649		0.70282	17.9021		0.70282	18.2501
0.71561	18.1006		0.70817	17.9452		0.71561	18.1598		0.70817	17.6755		0.70817	17.8703		0.70817	18.2985
0.72102	18.3921		0.71352	18.046		0.72102	18.1029		0.71352	18.2176		0.71352	17.9535		0.71352	18.6748
0.72642	18.4642		0.71887	17.8874		0.72642	18.0407		0.71887	17.7089		0.71887	18.2175		0.71887	18.7495
0.73183	18.5772		0.72422	17.8659		0.73183	18.4324		0.72422	18.1216		0.72422	18.1008		0.72422	18.5534
0.73724	18.7798		0.72957	18.1762		0.73724	18.4218		0.72957	18.4159		0.72957	18.274		0.72957	19.1317
0.74264	19.0282		0.73492	18.2968		0.74264	18.4662		0.73492	18.335		0.73492	18.3034		0.73492	18.8808
0.74805	18.9601		0.74027	18.1446		0.74805	18.849		0.74027	18.3707		0.74027	18.4289		0.74027	18.8741
0.75345	18.782		0.74562	18.584		0.75345	18.8824		0.74562	18.53		0.74562	18.546		0.74562	18.7901
0.75886	19.0668		0.75097	18.5218		0.75886	18.8075		0.75097	18.7445		0.75097	18.9422		0.75097	19.4704
0.76426	19.5058		0.75632	18.8274		0.76426	19.0087		0.75632	18.8751		0.75632	19.017		0.75632	19.185
0.76967	19.2866		0.76167	18.796		0.76967	18.9124		0.76167	19.1769		0.76167	18.9092		0.76167	19.2972
0.77507	19.3954		0.76701	18.699		0.77507	19.3167		0.76701	18.99		0.76701	18.8196		0.76701	19.1963
0.78047	19.2984		0.77236	19.0213		0.78047	19.6441		0.77236	18.9819		0.77236	19.203		0.77236	19.3219
0.78588	19.3958		0.77771	19.2239		0.78588	19.2841		0.77771	19.2591		0.77771	19.5911		0.77771	19.5711
0.79128	19.4486		0.78306	19.1909		0.79128	19.8214		0.78306	19.0744		0.78306	19.3664		0.78306	19.9691
0.79668	19.7784		0.7884	19.6276		0.79668	19.62		0.7884	19.2741		0.7884	19.6235		0.7884	20.0606
0.80208	19.8208		0.79375	19.4839		0.80208	19.9661		0.79375	19.5179		0.79375	19.5458		0.79375	19.7516
0.80749	19.8198		0.7991	19.6451		0.80749	19.8307		0.7991	19.7443		0.7991	19.6993		0.7991	20.2214
0.81289	20.3279		0.80444	19.6683		0.81289	20.1188		0.80444	19.7432		0.80444	19.6209		0.80444	20.5823
0.81829	20.2062		0.80979	19.8559		0.81829	20.3801		0.80979	19.8091		0.80979	20.0253		0.80979	20.6461
0.82369	20.303		0.81513	20.0053		0.82369	20.5563		0.81513	20.1473		0.81513	20.0397		0.81513	20.4037
0.82909	20.723		0.82048	20.0932		0.82909	20.6328		0.82048	19.9568		0.82048	20.1211		0.82048	20.8238
0.83449	20.4957		0.82582	20.3998		0.83449	20.4727		0.82582	19.9443		0.82582	20.18		0.82582	20.4623
0.83989	20.8172		0.83116	20.3517		0.83989	21.0381		0.83116	20.6425		0.83116	20.4361		0.83116	20.9802
0.84529	21.0537		0.83651	20.5895		0.84529	20.9913		0.83651	20.3741		0.83651	20.7495		0.83651	21.1661
0.85069	21.3921		0.84185	20.802		0.85069	20.943		0.84185	20.4082		0.84185	20.8996		0.84185	21.5714
0.85608	21.0797		0.84719	20.9897		0.85608	21.3989		0.84719	20.4091		0.84719	20.8863		0.84719	21.5584
0.86148	21.3448		0.85254	21.0892		0.86148	21.4182		0.85254	21.0277		0.85254	21.2676		0.85254	21.7943
0.86688	21.6407		0.85788	21.1797		0.86688	21.2567		0.85788	21.2048		0.85788	21.328		0.85788	21.8796
0.87228	22.1564		0.86322	21.3326		0.87228	22.034		0.86322	21.2474		0.86322	21.3515		0.86322	22.0442
0.87767	22.3004		0.86856	21.6595		0.87767	21.9367		0.86856	21.4347		0.86856	21.4997		0.86856	22.3776
0.88307	22.0816		0.8739	21.7339		0.88307	22.1919		0.8739	21.8717		0.8739	22.1298		0.8739	22.2449
0.88847	22.3352		0.87924	22.1715		0.88847	22.0928		0.87924	22.0057		0.87924	22.0245		0.87924	22.341
0.89386	22.4624		0.88458	22.0934		0.89386	22.548		0.88458	21.8524		0.88458	22.1806		0.88458	22.774
0.89926	22.7193		0.88992	22.2858		0.89926	22.6708		0.88992	22.3079		0.88992	22.2733		0.88992	22.745
0.90465	22.9864		0.89526	22.5574		0.90465	23.0515		0.89526	22.3302		0.89526	22.6926		0.89526	23.0209
0.91005	23.0471		0.9006	23.0027		0.91005	23.0844		0.9006	22.5732		0.9006	22.6657		0.9006	23.2202
0.91544	23.613		0.90594	22.8618		0.91544	23.4642		0.90594	23.0006		0.90594	22.7642		0.90594	23.697
0.92084	24.0852		0.91128	23.2132		0.92084	23.6873		0.91128	23.138		0.91128	23.1367		0.91128	24.0299
0.92623	24.1489		0.91662	23.642		0.92623	23.784		0.91662	23.6898		0.91662	23.4128		0.91662	24.4151
0.93162	24.1326		0.92195	23.7405		0.93162	23.9591		0.92195	23.5459		0.92195	23.5817		0.92195	24.4386
0.93701	24.3996		0.92729	24.0217		0.93701	24.4276		0.92729	23.6759		0.92729	23.7986		0.92729	24.4272
0.94241	24.7637		0.93263	24.3468		0.94241	24.52		0.93263	24.2566		0.93263	24.3452		0.93263	24.8325
0.9478	25.322		0.93796	24.5982		0.9478	24.7925		0.93796	24.4811		0.93796	24.2896		0.93796	25.1473
0.95319	25.3681		0.9433	25.1469		0.95319	25.3687		0.9433	24.6593		0.9433	24.9271		0.9433	25.7958
0.95858	25.5616		0.94863	25.4093		0.95858	25.2634		0.94863	24.6206		0.94863	24.9443		0.94863	25.715
0.96397	25.9031		0.95397	25.4848		0.96397	25.7019		0.95397	25.1656		0.95397	25.0175		0.95397	26.1667
0.96936	26.2165		0.9593	25.9551		0.96936	25.8975		0.9593	25.7815		0.9593	25.7331		0.9593	26.5019
0.97475	26.6335		0.96464	26.4834		0.97475	26.2079		0.96464	25.9933		0.96464	25.8773		0.96464	26.4979
0.98014	27.1388		0.96997	26.6689		0.98014	26.8248		0.96997	26.17		0.96997	26.0782		0.96997	26.8695
0.98553	27.3292		0.9753	26.7624		0.98553	27.1253		0.9753	26.3125		0.9753	26.3326		0.9753	27.5427
0.99092	27.7303		0.98064	27.2299		0.99092	27.4712		0.98064	26.8155		0.98064	27.1728		0.98064	27.3732
0.9963	28.3289		0.98597	27.705		0.9963	27.645		0.98597	27.1743		0.98597	27.0424		0.98597	28.0487
1.00169	28.3671		0.9913	27.686		1.00169	28.3568		0.9913	27.45		0.9913	27.4955		0.9913	28.4896
1.00708	28.8371		0.99663	28.5418		1.00708	28.7751		0.99663	27.8626		0.99663	27.9901		0.99663	28.7343
1.01246	29.3366		1.00196	28.9219		1.01246	28.7776		1.00196	28.3218		1.00196	27.7611		1.00196	29.0211
1.01785	29.5966		1.0073	29.145		1.01785	29.176		1.0073	28.5927		1.0073	28.6547		1.0073	29.8691
1.02324	29.8695		1.01263	29.6256		1.02324	29.5353		1.01263	29.0436		1.01263	29.0655		1.01263	30.3379
1.02862	30.5468		1.01796	30.261		1.02862	30.1181		1.01796	29.5301		1.01796	29.5218		1.01796	30.5455
1.03401	30.503		1.02329	30.4622		1.03401	30.5172		1.02329	29.7086		1.02329	29.9412		1.02329	31.0248
1.03939	31.3274		1.02861	30.9815		1.03939	30.98		1.02861	30.3441		1.02861	30.4494		1.02861	31.7978
1.04477	32.0253		1.03394	31.5451		1.04477	31.5264		1.03394	30.9144		1.03394	30.7218		1.03394	32.0688
1.05016	32.2451		1.03927	31.9776		1.05016	32.032		1.03927	31.1311		1.03927	31.4046		1.03927	32.9409
1.05554	32.6749		1.0446	32.6865		1.05554	32.5313		1.0446	31.9501		1.0446	31.7445		1.0446	33.0146
1.06092	33.4521		1.04993	33.0542		1.06092	32.7479		1.04993	32.2362		1.04993	32.4174		1.04993	33.3876
1.0663	33.9478		1.05525	33.8342		1.0663	33.1468		1.05525	32.5928		1.05525	32.2773		1.05525	33.5614
1.07168	34.2991		1.06058	34.2286		1.07168	34.1059		1.06058	33.315		1.06058	32.9493		1.06058	34.9196
1.07707	34.857		1.0659	34.5901		1.07707	34.4018		1.0659	33.6598		1.0659	33.5415		1.0659	35.0846
1.08245	35.3059		1.07123	35.4066		1.08245	35.1718		1.07123	34.468		1.07123	34.3781		1.07123	35.911
1.08783	36.167		1.07655	35.6868		1.08783	35.5947		1.07655	34.855		1.07655	34.5151		1.07655	36.2949
1.09321	36.7829		1.08188	36.3189		1.09321	36.0574		1.08188	35.7688		1.08188	35.3557		1.08188	37.052
1.09858	37.0827		1.0872	37.2944		1.09858	36.8501		1.0872	36.3945		1.0872	36.0932		1.0872	37.7852
1.10396	37.647		1.09253	37.5242		1.10396	37.5543		1.09253	36.9299		1.09253	36.6602		1.09253	38.4744
1.10934	38.2516		1.09785	37.9449		1.10934	37.9023		1.09785	37.3035		1.09785	36.7681		1.09785	38.7924
1.11472	39.1208		1.10317	38.8952		1.11472	38.6586		1.10317	38.2152		1.10317	37.7367		1.10317	39.3656
1.1201	39.8957		1.10849	39.5658		1.1201	39.4395		1.10849	38.5816		1.10849	38.1724		1.10849	39.554
1.12547	40.2277		1.11381	40.1303		1.12547	40.0902		1.11381	39.2767		1.11381	39.21		1.11381	40.8594
1.13085	41.0995		1.11914	41.0884		1.13085	40.6159		1.11914	39.2359		1.11914	39.5601		1.11914	41.7872
1.13622	41.669		1.12446	41.9177		1.13622	41.716		1.12446	40.7703		1.12446	40.3772		1.12446	42.2889
1.1416	42.4886		1.12978	42.5067		1.1416	42.4357		1.12978	41.3011		1.12978	41.1396		1.12978	43.0175
1.14697	43.0904		1.1351	43.2136		1.14697	42.5385		1.1351	41.9628		1.1351	41.5954		1.1351	43.7475
1.15235	44.0242		1.14042	43.9654		1.15235	43.621		1.14042	42.9962		1.14042	42.2463		1.14042	44.2076
1.15772	44.8187		1.14573	44.5925		1.15772	44.275		1.14573	43.1472		1.14573	42.8059		1.14573	45.3914
1.16309	45.5734		1.15105	45.4788		1.16309	44.701		1.15105	44.2301		1.15105	43.9229		1.15105	45.8545
1.16847	46.4888		1.15637	46.1561		1.16847	45.7832		1.15637	45.0773		1.15637	44.288		1.15637	46.7485
1.17384	46.9251		1.16169	47.0985		1.17384	46.6516		1.16169	45.6678		1.16169	45.0387		1.16169	47.6847
1.17921	47.8731		1.167	47.7667		1.17921	47.4458		1.167	46.8271		1.167	45.838		1.167	48.3478
1.18458	48.3796		1.17232	49.0956		1.18458	48.1393		1.17232	47.0374		1.17232	47.0658		1.17232	49.4477
1.18995	49.3352		1.17763	49.2634		1.18995	48.8612		1.17763	48.2032		1.17763	47.7439		1.17763	50.1067
1.19532	50.7368		1.18295	50.5841		1.19532	49.6591		1.18295	48.9839		1.18295	48.5594		1.18295	51.0395
1.20069	50.8881		1.18826	50.9928		1.20069	50.8005		1.18826	49.4541		1.18826	49.1572		1.18826	51.7171
1.20606	52.0086		1.19358	52.2538		1.20606	51.3028		1.19358	50.3348		1.19358	49.7362		1.19358	52.811
1.21143	53.0145		1.19889	53.0035		1.21143	52.3369		1.19889	51.8685		1.19889	50.7127		1.19889	53.2109
1.21679	53.8901		1.20421	54.0083		1.21679	53.6611		1.20421	52.2486		1.20421	51.8146		1.20421	54.0967
1.22216	54.6268		1.20952	54.8396		1.22216	54.1976		1.20952	53.2906		1.20952	52.2369		1.20952	55.1552
1.22753	55.4026		1.21483	55.9548		1.22753	54.5411		1.21483	54.2177		1.21483	53.603		1.21483	56.0804
1.23289	56.465		1.22014	56.7563		1.23289	55.9353		1.22014	54.7752		1.22014	54.1689		1.22014	56.8283
1.23826	56.9627		1.22545	57.7989		1.23826	56.9558		1.22545	55.9984		1.22545	54.9286		1.22545	58.0425
1.24362	57.9899		1.23076	58.5261		1.24362	57.6853		1.23076	56.3605		1.23076	56.0746		1.23076	58.4472
1.24899	58.4666		1.23607	59.1769		1.24899	58.4809		1.23607	57.3154		1.23607	56.685		1.23607	59.8083
1.25435	59.6932		1.24138	59.9865		1.25435	58.7509		1.24138	58.0587		1.24138	57.7437		1.24138	60.4765
1.25972	60.4996		1.24669	60.8014		1.25972	60.3998		1.24669	59.3431		1.24669	58.727		1.24669	61.3444
1.26508	61.5588		1.252	62.3509		1.26508	61.0692		1.252	59.9497		1.252	59.518		1.252	62.6252
1.27044	62.2003		1.25731	62.9181		1.27044	61.6223		1.25731	61.1064		1.25731	60.7229		1.25731	62.941
1.2758	63.3143		1.26261	63.4928		1.2758	62.3196		1.26261	61.6643		1.26261	61.765		1.26261	63.6518
1.28116	63.975		1.26792	64.1018		1.28116	62.9247		1.26792	62.6934		1.26792	61.6578		1.26792	64.5099
1.28652	64.8136		1.27323	64.7731		1.28652	64.2455		1.27323	63.5916		1.27323	62.9257		1.27323	65.1933
1.29188	65.5119		1.27853	65.7339		1.29188	65.1257		1.27853	64.7097		1.27853	63.7996		1.27853	66.0469
1.29724	66.1577		1.28384	66.3694		1.29724	65.2094		1.28384	64.6359		1.28384	64.4127		1.28384	66.7477
1.3026	66.2668		1.28914	66.9649		1.3026	66.4096		1.28914	65.5269		1.28914	65.4963		1.28914	67.744
1.30796	67.6926		1.29444	67.5816		1.30796	66.6289		1.29444	66.1715		1.29444	65.8018		1.29444	68.1025
1.31332	67.9193		1.29975	67.5165		1.31332	67.6204		1.29975	67.162		1.29975	66.5929		1.29975	68.5252
1.31868	68.541		1.30505	68.5648		1.31868	67.9219		1.30505	66.9401		1.30505	67.2832		1.30505	68.9932
1.32403	68.6187		1.31035	68.9637		1.32403	68.3509		1.31035	67.8777		1.31035	67.9762		1.31035	69.2762
1.32939	69.3759		1.31565	69.5471		1.32939	69.4336		1.31565	68.7486		1.31565	68.5727		1.31565	69.7692
1.33474	69.5331		1.32095	69.4761		1.33474	69.6162		1.32095	68.9216		1.32095	68.5863		1.32095	70.2651
1.3401	70.0992		1.32625	69.9715		1.3401	69.9202		1.32625	69.5912		1.32625	69.5902		1.32625	70.3736
1.34545	70.2488		1.33155	70.2048		1.34545	70.1525		1.33155	70.0183		1.33155	69.6469		1.33155	70.6915
1.35081	70.6119		1.33685	70.4862		1.35081	70.3981		1.33685	69.9693		1.33685	70.2154		1.33685	70.9594
1.35616	70.8715		1.34215	70.2294		1.35616	70.9398		1.34215	69.7839		1.34215	70.285		1.34215	70.6256
1.36151	70.625		1.34745	70.6248		1.36151	70.6248		1.34745	70.5867		1.34745	70.8473		1.34745	70.4468
1.36686	70.9722		1.35275	70.3897		1.36686	70.3335		1.35275	70.625		1.35275	70.6754		1.35275	70.8369
1.37221	70.7355		1.35804	69.9827		1.37221	70.5331		1.35804	70.3572		1.35804	70.8173		1.35804	70.4428
1.37756	70.5685		1.36334	70.1839		1.37756	70.2344		1.36334	69.925		1.36334	70.8328		1.36334	70.6833
1.38291	70.3178		1.36864	69.5886		1.38291	70.4232		1.36864	70.6125		1.36864	70.7951		1.36864	70.0186
1.38826	69.5213		1.37393	69.3886		1.38826	69.7237		1.37393	70.3156		1.37393	70.4597		1.37393	70.0829
1.39361	69.0701		1.37923	68.7826		1.39361	69.5869		1.37923	69.3568		1.37923	70.4132		1.37923	69.354
1.39896	69.2861		1.38452	68.4258		1.39896	69.5977		1.38452	69.2891		1.38452	70.2154		1.38452	68.7693
1.40431	68.982		1.38981	67.6514		1.40431	68.8339		1.38981	69.0833		1.38981	69.9463		1.38981	68.264
1.40965	68.4014		1.39511	67.0883		1.40965	68.4008		1.39511	68.2257		1.39511	69.0211		1.39511	67.7517
1.415	67.1395		1.4004	66.5776		1.415	67.6451		1.4004	67.7695		1.4004	69.0093		1.4004	67.1752
1.42035	66.7234		1.40569	65.6329		1.42035	66.7751		1.40569	67.1704		1.40569	68.6382		1.40569	66.6948
1.42569	66.1819		1.41098	65.032		1.42569	66.0243		1.41098	66.5145		1.41098	67.7758		1.41098	65.6873
1.43103	65.7194		1.41627	64.4043		1.43103	65.5323		1.41627	65.9184		1.41627	67.5683		1.41627	64.793
1.43638	64.2985		1.42156	62.7712		1.43638	64.4203		1.42156	65.0147		1.42156	66.0954		1.42156	63.7814
1.44172	64.0548		1.42685	62.0912		1.44172	63.9418		1.42685	64.5385		1.42685	65.9124		1.42685	62.5306
1.44706	62.73		1.43214	61.2234		1.44706	63.2873		1.43214	63.8212		1.43214	65.1392		1.43214	62.2673
1.4524	61.876		1.43743	60.8688		1.4524	62.2618		1.43743	62.6327		1.43743	64.5936		1.43743	60.7666
1.45775	60.8977		1.44271	59.4891		1.45775	60.7067		1.44271	61.6826		1.44271	63.4363		1.44271	60.3943
1.46309	59.9649		1.448	58.751		1.46309	60.2809		1.448	60.9045		1.448	62.6394		1.448	59.0593
1.46843	59.195		1.45329	57.6049		1.46843	59.2283		1.45329	59.7724		1.45329	61.3414		1.45329	58.3047
1.47377	58.0808		1.45857	56.6146		1.47377	58.0647		1.45857	59.6091		1.45857	60.6273		1.45857	57.1739
1.4791	57.0372		1.46386	55.2545		1.4791	57.3869		1.46386	57.9506		1.46386	59.6161		1.46386	55.9281
1.48444	55.7583		1.46914	54.3001		1.48444	56.2676		1.46914	57.4177		1.46914	59.159		1.46914	55.1947
1.48978	54.8029		1.47442	53.5277		1.48978	55.1707		1.47442	55.9582		1.47442	57.781		1.47442	53.986
1.49511	53.5727		1.47971	52.1762		1.49511	54.1551		1.47971	54.9902		1.47971	56.6761		1.47971	52.8919
1.50045	52.7357		1.48499	51.5233		1.50045	53.0299		1.48499	53.8224		1.48499	55.6292		1.48499	51.9474
1.50579	51.4731		1.49027	50.3846		1.50579	52.0385		1.49027	52.8545		1.49027	54.2379		1.49027	50.9198
1.51112	50.5079		1.49555	49.2123		1.51112	51.1227		1.49555	51.394		1.49555	53.5474		1.49555	49.8199
1.51645	49.7505		1.50083	48.1215		1.51645	50.0579		1.50083	50.6198		1.50083	52.5226		1.50083	48.8365
1.52179	48.4775		1.50611	47.1357		1.52179	48.7702		1.50611	49.6585		1.50611	51.2046		1.50611	47.4089
1.52712	47.6151		1.51139	46.1332		1.52712	47.5542		1.51139	49.0702		1.51139	50.2775		1.51139	46.5989
1.53245	46.489		1.51667	44.7768		1.53245	46.429		1.51667	47.3711		1.51667	49.2877		1.51667	45.4373
1.53778	45.3983		1.52194	44.0173		1.53778	45.8775		1.52194	46.2148		1.52194	48.0265		1.52194	44.4996
1.54311	44.2474		1.52722	42.8683		1.54311	44.892		1.52722	45.4828		1.52722	47.2883		1.52722	43.5103
1.54844	43.5921		1.5325	41.9014		1.54844	43.7263		1.5325	44.2793		1.5325	45.9861		1.5325	42.3312
1.55377	42.7542		1.53777	40.8762		1.55377	42.9303		1.53777	43.5414		1.53777	45.1735		1.53777	41.7965
1.5591	41.2893		1.54305	40.0093		1.5591	41.6746		1.54305	42.8229		1.54305	44.0947		1.54305	40.8249
1.56443	40.7284		1.54832	39.2087		1.56443	41.2081		1.54832	41.5013		1.54832	43.4185		1.54832	39.8832
1.56975	39.3839		1.5536	38.19		1.56975	40.0436		1.5536	40.4375		1.5536	42.0156		1.5536	38.8656
1.57508	38.7034		1.55887	37.1965		1.57508	38.8111		1.55887	39.6503		1.55887	41.4252		1.55887	37.9451
1.58041	38.1014		1.56414	36.6062		1.58041	38.2097		1.56414	38.4925		1.56414	40.3629		1.56414	37.168
1.58573	37.2533		1.56941	35.7513		1.58573	37.28		1.56941	37.4391		1.56941	39.3171		1.56941	36.3453
1.59106	36.4475		1.57468	34.7188		1.59106	36.3871		1.57468	37.1036		1.57468	38.2128		1.57468	35.8268
1.59638	35.4832		1.57995	34.0922		1.59638	35.8537		1.57995	36.2459		1.57995	37.5545		1.57995	34.9175
1.6017	34.5863		1.58522	33.4425		1.6017	34.8145		1.58522	35.6927		1.58522	36.2893		1.58522	33.9009
1.60702	34.1506		1.59049	32.6253		1.60702	34.1146		1.59049	34.8044		1.59049	35.7107		1.59049	33.3399
1.61235	33.5322		1.59576	32.2389		1.61235	33.6818		1.59576	34.1208		1.59576	35.4722		1.59576	32.6078
1.61767	32.5269		1.60103	31.2981		1.61767	32.9032		1.60103	33.1744		1.60103	34.4697		1.60103	31.8583
1.62299	31.7237		1.60629	30.5079		1.62299	32.0939		1.60629	32.1802		1.60629	33.9102		1.60629	31.2959
1.62831	31.2751		1.61156	30.1403		1.62831	31.6313		1.61156	31.4306		1.61156	33.1545		1.61156	30.5031
1.63362	30.3719		1.61682	29.1829		1.63362	30.7772		1.61682	30.9265		1.61682	32.3682		1.61682	29.8471
1.63894	29.9471		1.62209	28.7433		1.63894	30.0399		1.62209	30.4572		1.62209	31.8372		1.62209	29.2613
1.64426	29.2274		1.62735	28.1455		1.64426	29.5291		1.62735	29.6441		1.62735	30.9336		1.62735	28.449
1.64957	28.4053		1.63262	27.6519		1.64957	28.9546		1.63262	29.3262		1.63262	30.1601		1.63262	28.29
1.65489	28.1696		1.63788	27.1513		1.65489	28.018		1.63788	28.373		1.63788	29.8357		1.63788	27.693
1.66021	27.4333		1.64314	26.6318		1.66021	27.7984		1.64314	27.8765		1.64314	29.2613		1.64314	27.5103
1.66552	26.9028		1.6484	25.9196		1.66552	27.2097		1.6484	27.5755		1.6484	28.4196		1.6484	26.7053
1.67083	26.4775		1.65366	25.2604		1.67083	26.6531		1.65366	26.5994		1.65366	28.0534		1.65366	25.8528
1.67615	26.0103		1.65892	24.9785		1.67615	26.0126		1.65892	26.6451		1.65892	27.6929		1.65892	25.5241
1.68146	25.4345		1.66418	24.3937		1.68146	25.6819		1.66418	25.7578		1.66418	26.8574		1.66418	24.9717
1.68677	25.1904		1.66944	24.2504		1.68677	25.3389		1.66944	25.3704		1.66944	26.6226		1.66944	24.7568
1.69208	24.2758		1.6747	23.6414		1.69208	24.8158		1.6747	24.8553		1.6747	25.9899		1.6747	24.3833
1.69739	24.3389		1.67995	23.2491		1.69739	24.2779		1.67995	24.2663		1.67995	25.4826		1.67995	23.8898
1.7027	23.8968		1.68521	22.8508		1.7027	24.1338		1.68521	23.8112		1.68521	25.2011		1.68521	23.3623
1.70801	23.1371		1.69046	22.3702		1.70801	23.3081		1.69046	23.2831		1.69046	24.7562		1.69046	22.8134
1.71331	22.8085		1.69572	22.0218		1.71331	22.9408		1.69572	23.2585		1.69572	24.2392		1.69572	22.7317
1.71862	22.3459		1.70097	21.5635		1.71862	22.6956		1.70097	22.628		1.70097	23.7559		1.70097	22.2413
1.72392	21.944		1.70622	21.1384		1.72392	22.0983		1.70622	22.3497		1.70622	23.2183		1.70622	21.9579
1.72923	21.8208		1.71148	20.8516		1.72923	21.8985		1.71148	22.0887		1.71148	22.8942		1.71148	21.3952
1.73453	21.6481		1.71673	20.5996		1.73453	21.5441		1.71673	21.6337		1.71673	22.6525		1.71673	21.1695
1.73984	21.2174		1.72198	20.4208		1.73984	20.9554		1.72198	21.106		1.72198	22.2433		1.72198	20.7305
1.74514	20.5706		1.72723	19.9446		1.74514	20.6009		1.72723	20.915		1.72723	21.7037		1.72723	20.6096
1.75044	20.4126		1.73248	19.475		1.75044	20.464		1.73248	20.6323		1.73248	21.4661		1.73248	20.1561
1.75574	20.0733		1.73773	19.255		1.75574	20.2751		1.73773	20.2778		1.73773	21.1023		1.73773	19.9305
1.76104	19.6352		1.74298	19.0178		1.76104	19.9368		1.74298	19.8914		1.74298	20.9699		1.74298	19.7899
1.76634	19.349		1.74822	18.5905		1.76634	19.5852		1.74822	19.425		1.74822	20.2079		1.74822	19.3889
1.77164	19.0148		1.75347	18.4809		1.77164	19.1695		1.75347	19.1571		1.75347	20.3103		1.75347	19.0231
1.77694	18.888		1.75871	18.1434		1.77694	18.9312		1.75871	19.1084		1.75871	19.9935		1.75871	18.7338
1.78224	18.5186		1.76396	17.9375		1.78224	18.5912		1.76396	18.7957		1.76396	19.4657		1.76396	18.763
1.78753	18.4197		1.7692	17.7203		1.78753	18.3073		1.7692	18.6356		1.7692	19.2623		1.7692	18.3732
1.79283	18.2245		1.77445	17.5367		1.79283	18.0566		1.77445	18.2972		1.77445	19.1128		1.77445	18.1877
1.79812	17.9505		1.77969	17.1424		1.79812	17.8585		1.77969	18.3329		1.77969	18.6986		1.77969	17.895
1.80342	17.493		1.78493	17.1862		1.80342	17.8035		1.78493	17.6821		1.78493	18.3289		1.78493	17.7053
1.80871	17.4576		1.79017	16.8074		1.80871	17.4829		1.79017	17.5032		1.79017	18.2154		1.79017	17.568
1.814	17.1934		1.79541	16.5593		1.814	17.5218		1.79541	17.3181		1.79541	18.263		1.79541	17.5651
1.8193	17.0466		1.80065	16.4429		1.8193	17.0953		1.80065	17.0734		1.80065	17.851		1.80065	17.2979
1.82459	16.5993		1.80589	16.1508		1.82459	16.83		1.80589	16.7155		1.80589	17.5582		1.80589	17.1694
1.82988	16.5741		1.81113	15.8747		1.82988	16.566		1.81113	16.6245		1.81113	17.2979		1.81113	17.3173
1.83517	16.3164		1.81636	15.5586		1.83517	16.4398		1.81636	16.664		1.81636	17.2019		1.81636	17.4806
1.84046	16.2821		1.8216	15.7587		1.84046	16.3529		1.8216	16.3544		1.8216	17.1119		1.8216	17.5158
1.84574	16.1477		1.82684	15.5823		1.84574	16.202		1.82684	16.1734		1.82684	17.1646		1.82684	17.9717
1.85103	15.6603		1.83207	15.5453		1.85103	16.3077		1.83207	15.742		1.83207	16.9155		1.83207	18.8829
1.85632	15.6617		1.8373	15.3808		1.85632	16.3183		1.8373	15.9477		1.8373	16.9462		1.8373	20.3682
1.8616	15.3521		1.84254	15.1789		1.8616	16.5983		1.84254	15.8826		1.84254	16.7401		1.84254	21.976
1.86689	15.3132		1.84777	15.157		1.86689	17.0692		1.84777	15.9445		1.84777	16.9624		1.84777	23.3269
1.87217	14.9738		1.853	15.0647		1.87217	17.3621		1.853	16.1193		1.853	17.5943		1.853	22.8888
1.87745	15.0399		1.85823	14.6961		1.87745	17.1561		1.85823	15.9639		1.85823	18.2561		1.85823	21.941
1.88273	14.8424		1.86346	14.7183		1.88273	16.5995		1.86346	16.0429		1.86346	18.7191		1.86346	19.6473
1.88801	14.6329		1.86869	14.1929		1.88801	16.1847		1.86869	15.901		1.86869	19.1567		1.86869	17.8972
1.89329	14.4863		1.87392	14.1264		1.89329	15.8613		1.87392	15.4712		1.87392	18.8829		1.87392	16.4461
1.89857	14.4376		1.87915	13.7819		1.89857	15.2533		1.87915	14.9886		1.87915	18.2193		1.87915	15.7414
1.90385	14.3054		1.88437	13.7239		1.90385	14.6264		1.88437	14.4754		1.88437	17.1093		1.88437	14.958
1.90913	13.9665		1.8896	13.3597		1.90913	14.4445		1.8896	14.3049		1.8896	16.3889		1.8896	14.4938
1.91441	13.96		1.89482	13.398		1.91441	14.0168		1.89482	13.9674		1.89482	15.5166		1.89482	14.4248
1.91968	13.7975		1.90005	13.3741		1.91968	13.8962		1.90005	13.829		1.90005	15.0089		1.90005	14.2143
1.92496	13.6985		1.90527	13.1567		1.92496	13.9272		1.90527	13.8213		1.90527	14.5737		1.90527	13.9343
1.93023	13.5799		1.91049	13.0227		1.93023	13.7044		1.91049	13.6281		1.91049	14.4339		1.91049	13.7623
1.93551	13.3159		1.91571	12.9294		1.93551	13.2813		1.91571	13.3082		1.91571	14.3754		1.91571	13.7612
1.94078	13.1564		1.92093	12.8294		1.94078	13.19		1.92093	13.3706		1.92093	13.8433		1.92093	13.3974
1.94605	13.1087		1.92615	12.7257		1.94605	13.064		1.92615	13.2561		1.92615	13.8284		1.92615	13.1946
1.95132	13.0423		1.93137	12.5103		1.95132	12.8732		1.93137	13.0981		1.93137	13.5114		1.93137	13.037
1.95659	13.1053		1.93659	12.4358		1.95659	12.8854		1.93659	12.795		1.93659	13.3402		1.93659	13.08
1.96186	12.9405		1.94181	12.262		1.96186	12.7738		1.94181	12.757		1.94181	13.2499		1.94181	12.8408
1.96713	12.4475		1.94703	12.2408		1.96713	12.6123		1.94703	12.4702		1.94703	13.0938		1.94703	12.779
1.9724	12.4277		1.95224	12.0324		1.9724	12.5418		1.95224	12.3283		1.95224	12.8275		1.95224	12.4978
1.97766	12.4994		1.95746	11.8797		1.97766	12.3335		1.95746	12.2291		1.95746	12.8331		1.95746	12.4965
1.98293	11.9797		1.96267	11.8254		1.98293	12.3221		1.96267	12.0498		1.96267	12.6873		1.96267	12.3116
1.98819	12.399		1.96788	11.7484		1.98819	11.9513		1.96788	12.1147		1.96788	12.5509		1.96788	12.1539
1.99346	12.6358		1.9731	11.61		1.99346	11.9121		1.9731	11.6816		1.9731	12.2266		1.9731	12.1145
1.99872	11.9014		1.97831	11.4826		1.99872	11.8445		1.97831	11.9366		1.97831	12.2284		1.97831	11.8891
2.00398	11.8952		1.98352	11.2607		2.00398	11.6901		1.98352	11.6846		1.98352	12.0892		1.98352	11.7181
2.00924	11.8024		1.98873	11.1797		2.00924	11.653		1.98873	11.6065		1.98873	12.12		1.98873	11.6937
2.0145	11.3685		1.99394	11.2738		2.0145	11.5538		1.99394	11.4602		1.99394	11.9798		1.99394	11.6022
2.01976	11.3811		1.99914	11.1501		2.01976	11.4126		1.99914	11.2813		1.99914	11.7099		1.99914	11.527
2.02502	11.2794		2.00435	11.0738		2.02502	11.4346		2.00435	11.1387		2.00435	11.6221		2.00435	11.2606
2.03028	11.34		2.00956	10.8251		2.03028	11.173		2.00956	11.2778		2.00956	11.6382		2.00956	11.2206
2.03553	11.1568		2.01476	10.7914		2.03553	11.1381		2.01476	10.9978		2.01476	11.5889		2.01476	11.191
2.04079	11.0429		2.01997	10.512		2.04079	11.0758		2.01997	11.0906		2.01997	11.4879		2.01997	11.1519
2.04605	10.9456		2.02517	10.6111		2.04605	10.9333		2.02517	10.7687		2.02517	11.2693		2.02517	10.9658
2.0513	11.0127		2.03037	10.4673		2.0513	10.8782		2.03037	10.6985		2.03037	11.2326		2.03037	10.8588
2.05655	10.7878		2.03558	10.5052		2.05655	10.7277		2.03558	10.6347		2.03558	11.1197		2.03558	10.8403
2.0618	10.7454		2.04078	10.4442		2.0618	10.739		2.04078	10.6514		2.04078	11.0885		2.04078	10.6774
2.06706	10.7942		2.04598	10.4157		2.06706	10.7121		2.04598	10.712		2.04598	11.2038		2.04598	10.869
2.07231	10.6366		2.05118	10.1896		2.07231	10.4728		2.05118	10.4002		2.05118	10.8334		2.05118	10.5772
2.07756	10.5767		2.05637	10.1422		2.07756	10.5109		2.05637	10.5085		2.05637	10.7813		2.05637	10.4527
2.0828	10.5169		2.06157	10.028		2.0828	10.355		2.06157	10.182		2.06157	10.6626		2.06157	10.5076
2.08805	10.4487		2.06677	10.0475		2.08805	10.2485		2.06677	10.343		2.06677	10.4514		2.06677	10.3709
2.0933	10.3936		2.07196	9.87696		2.0933	10.3201		2.07196	10.1473		2.07196	10.5203		2.07196	10.2114
2.09854	10.2057		2.07716	9.87148		2.09854	10.0804		2.07716	9.94261		2.07716	10.4789		2.07716	10.2305
2.10379	9.97956		2.08235	9.72518		2.10379	10.129		2.08235	10.0266		2.08235	10.3512		2.08235	10.0432
2.10903	10.0979		2.08755	9.67102		2.10903	10.07		2.08755	9.95714		2.08755	10.2445		2.08755	9.95476
2.11428	10.0853		2.09274	9.77209		2.11428	9.85548		2.09274	9.93742		2.09274	10.2337		2.09274	9.92705
2.11952	9.81103		2.09793	9.49733		2.11952	9.77538		2.09793	9.80394		2.09793	10.21		2.09793	9.83647
2.12476	9.86667		2.10312	9.46115		2.12476	9.82108		2.10312	9.63616		2.10312	10.0432		2.10312	9.86751
2.13	9.77119		2.10831	9.40854		2.13	9.69682		2.10831	9.52154		2.10831	10.0891		2.10831	9.7586
2.13524	9.47546		2.1135	9.41437		2.13524	9.65573		2.1135	9.50123		2.1135	9.97678		2.1135	9.75583
2.14048	9.56138		2.11868	9.17857		2.14048	9.54202		2.11868	9.51507		2.11868	9.8877		2.11868	9.54817
2.14571	9.29709		2.12387	9.34201		2.14571	9.5456		2.12387	9.4368		2.12387	9.80435		2.12387	9.62561
2.15095	9.5159		2.12906	9.2239		2.15095	9.39459		2.12906	9.3866		2.12906	9.84499		2.12906	9.46241
2.15618	9.40538		2.13424	9.04145		2.15618	9.37105		2.13424	9.2242		2.13424	9.69265		2.13424	9.23665
2.16142	9.3582		2.13943	9.0606		2.16142	9.2029		2.13943	9.25029		2.13943	9.449		2.13943	9.28022
2.16665	9.29369		2.14461	8.95797		2.16665	9.21012		2.14461	9.09575		2.14461	9.50836		2.14461	9.38692
2.17188	9.18325		2.14979	8.99243		2.17188	9.16651		2.14979	9.01918		2.14979	9.21963		2.14979	9.21787
2.17712	8.94233		2.15497	8.87588		2.17712	9.01266		2.15497	9.13494		2.15497	9.31136		2.15497	9.07325
2.18235	8.96776		2.16015	8.74319		2.18235	9.08343		2.16015	8.94764		2.16015	9.35936		2.16015	8.9987
2.18758	9.19095		2.16533	8.7473		2.18758	9.02797		2.16533	8.93472		2.16533	9.27339		2.16533	8.88814
2.1928	8.95492		2.17051	8.70584		2.1928	8.80078		2.17051	8.80211		2.17051	9.29213		2.17051	9.08139
2.19803	8.76079		2.17569	8.53921		2.19803	8.82015		2.17569	8.67312		2.17569	9.12861		2.17569	8.82604
2.20326	8.81992		2.18086	8.58006		2.20326	8.84118		2.18086	8.73259		2.18086	9.08264		2.18086	8.88865
2.20848	8.74961		2.18604	8.64178		2.20848	8.73792		2.18604	8.58806		2.18604	9.11671		2.18604	9.01975
2.21371	8.76333		2.19121	8.49664		2.21371	8.74437		2.19121	8.5479		2.19121	8.72252		2.19121	8.71888
2.21893	8.65455		2.19638	8.37906		2.21893	8.70771		2.19638	8.61258		2.19638	8.86046		2.19638	8.60483
2.22416	8.49654		2.20156	8.42493		2.22416	8.52146		2.20156	8.46241		2.20156	8.84113		2.20156	8.60611
2.22938	8.46524		2.20673	8.33079		2.22938	8.32472		2.20673	8.56831		2.20673	8.64892		2.20673	8.55419
2.2346	8.5224		2.2119	8.1523		2.2346	8.55527		2.2119	8.4139		2.2119	8.72324		2.2119	8.52064
2.23982	8.33372		2.21707	8.09033		2.23982	8.45441		2.21707	8.38655		2.21707	8.63409		2.21707	8.48348
2.24504	8.50126		2.22224	8.11896		2.24504	8.49389		2.22224	8.33136		2.22224	8.6569		2.22224	8.53633
2.25025	8.25975		2.22741	8.10899		2.25025	8.32501		2.22741	8.37093		2.22741	8.70673		2.22741	8.44636
2.25547	8.24481		2.23257	8.05381		2.25547	8.44058		2.23257	8.12823		2.23257	8.35867		2.23257	8.45404
2.26069	8.35047		2.23774	8.02462		2.26069	8.12726		2.23774	8.20835		2.23774	8.7132		2.23774	8.4024
2.2659	8.31264		2.2429	8.00012		2.2659	8.2247		2.2429	8.10724		2.2429	8.42549		2.2429	8.21041
2.27112	8.24089		2.24807	7.81394		2.27112	8.21111		2.24807	7.947		2.24807	8.24167		2.24807	8.13188
2.27633	8.12428		2.25323	7.98662		2.27633	8.10112		2.25323	8.081		2.25323	8.47419		2.25323	8.2211
2.28154	8.02338		2.25839	7.84028		2.28154	8.15586		2.25839	8.03802		2.25839	8.40449		2.25839	8.25509
2.28675	7.96939		2.26355	7.70161		2.28675	8.04817		2.26355	7.99224		2.26355	8.21251		2.26355	8.05939
2.29196	8.06821		2.26871	7.77041		2.29196	8.17494		2.26871	7.82776		2.26871	8.05697		2.26871	7.94268
2.29717	8.007		2.27387	7.74215		2.29717	8.02741		2.27387	7.95007		2.27387	8.20094		2.27387	7.84574
2.30238	8.03777		2.27903	7.66924		2.30238	8.04647		2.27903	7.73214		2.27903	8.13128		2.27903	7.98472
2.30758	7.97533		2.28419	7.67168		2.30758	7.81173		2.28419	7.68849		2.28419	8.08414		2.28419	8.05419
2.31279	8.05421		2.28934	7.61109		2.31279	7.76975		2.28934	7.63746		2.28934	7.93755		2.28934	7.91883
2.31799	7.97683		2.2945	7.6468		2.31799	7.86939		2.2945	7.74632		2.2945	7.95818		2.2945	7.91737
2.3232	7.87707		2.29965	7.57463		2.3232	7.84282		2.29965	7.71748		2.29965	7.88351		2.29965	7.83584
2.3284	7.98716		2.3048	7.59656		2.3284	7.90569		2.3048	7.6818		2.3048	8.00827		2.3048	7.93115
2.3336	7.98192		2.30995	7.59672		2.3336	7.81456		2.30995	7.87752		2.30995	7.88541		2.30995	7.80358
2.3388	7.76743		2.31511	7.70775		2.3388	7.85883		2.31511	7.67014		2.31511	7.87063		2.31511	7.73683
2.344	7.72426		2.32026	7.62787		2.344	7.79531		2.32026	7.70216		2.32026	7.94903		2.32026	7.92747
2.3492	7.97752		2.3254	7.67797		2.3492	7.78231		2.3254	7.6011		2.3254	7.78522		2.3254	7.89664
2.3544	7.84595		2.33055	7.62289		2.3544	7.95021		2.33055	7.7083		2.33055	7.92339		2.33055	7.74652
2.35959	7.87833		2.3357	7.41913		2.35959	7.87929		2.3357	7.56508		2.3357	7.83553		2.3357	7.60279
2.36479	7.89438		2.34085	7.61633		2.36479	7.73657		2.34085	7.66		2.34085	7.80995		2.34085	7.87789
2.36998	7.86636		2.34599	7.5064		2.36998	7.89578		2.34599	7.52142		2.34599	7.73477		2.34599	7.78455
2.37518	7.8892		2.35113	7.41442		2.37518	7.76176		2.35113	7.65078		2.35113	7.95949		2.35113	7.88611
2.38037	7.75393		2.35628	7.43172		2.38037	7.90297		2.35628	7.79673		2.35628	7.88767		2.35628	7.85579
2.38556	7.78546		2.36142	7.60205		2.38556	7.64467		2.36142	7.69883		2.36142	7.95576		2.36142	7.83709
2.39075	7.92354		2.36656	7.60931		2.39075	7.93705		2.36656	7.67527		2.36656	7.77144		2.36656	7.94258
2.39594	7.82448		2.3717	7.73982		2.39594	7.96992		2.3717	7.88266		2.3717	8.12398		2.3717	7.84254
2.40113	7.94548		2.37684	7.81418		2.40113	7.93581		2.37684	7.87438		2.37684	8.0828		2.37684	8.02429
2.40631	8.10039		2.38198	7.8235		2.40631	7.95923		2.38198	7.7726		2.38198	7.96237		2.38198	7.96041
2.4115	8.18223		2.38711	7.80722		2.4115	8.05057		2.38711	7.9139		2.38711	8.07323		2.38711	8.0622
2.41668	8.35289		2.39225	7.88949		2.41668	7.96429		2.39225	8.09813		2.39225	8.16235		2.39225	8.29162
2.42187	8.31741		2.39738	7.76454		2.42187	8.05997		2.39738	8.11414		2.39738	8.26718		2.39738	8.157
2.42705	8.35345		2.40252	8.03296		2.42705	8.13787		2.40252	8.07518		2.40252	8.30218		2.40252	8.15086
2.43223	8.40933		2.40765	8.06384		2.43223	8.15787		2.40765	8.10726		2.40765	8.30101		2.40765	8.14325
2.43741	8.46489		2.41278	8.1086		2.43741	8.38454		2.41278	8.11973		2.41278	8.21736		2.41278	8.265
2.44259	8.40577		2.41791	8.15851		2.44259	8.24916		2.41791	8.22693		2.41791	8.37902		2.41791	8.46875
2.44777	8.43576		2.42304	8.05827		2.44777	8.40295		2.42304	8.31582		2.42304	8.50659		2.42304	8.55163
2.45295	8.5481		2.42817	8.22918		2.45295	8.54197		2.42817	8.24718		2.42817	8.43221		2.42817	8.58217
2.45812	8.56128		2.43329	8.15905		2.45812	8.27226		2.43329	8.35252		2.43329	8.48526		2.43329	8.59662
2.4633	8.75914		2.43842	8.39158		2.4633	8.37853		2.43842	8.28839		2.43842	8.51258		2.43842	8.27738
2.46847	8.65636		2.44355	8.42948		2.46847	8.53652		2.44355	8.57505		2.44355	8.66622		2.44355	8.69312
2.47364	8.69442		2.44867	8.38176		2.47364	8.60603		2.44867	8.49513		2.44867	8.75862		2.44867	8.6333
2.47881	8.5332		2.45379	8.47588		2.47881	8.76368		2.45379	8.53114		2.45379	8.7022		2.45379	8.80854
2.48399	8.86449		2.45891	8.47139		2.48399	8.80788		2.45891	8.64689		2.45891	8.71723		2.45891	8.96645
2.48915	9.10731		2.46404	8.61343		2.48915	8.78088		2.46404	8.74717		2.46404	8.8931		2.46404	9.0818
2.49432	9.1059		2.46916	8.52386		2.49432	8.89627		2.46916	8.79115		2.46916	8.95228		2.46916	8.88571
2.49949	9.04823		2.47427	8.77103		2.49949	8.97867		2.47427	8.94821		2.47427	9.04267		2.47427	9.04326
2.50466	9.10649		2.47939	8.7112		2.50466	9.10511		2.47939	8.7769		2.47939	9.32285		2.47939	9.0982
2.50982	8.94292		2.48451	8.9666		2.50982	8.93071		2.48451	8.92819		2.48451	9.11278		2.48451	9.08021
2.51499	9.23688		2.48962	8.93312		2.51499	9.0127		2.48962	9.21217		2.48962	9.20643		2.48962	9.22836
2.52015	9.27241		2.49474	8.85104		2.52015	9.13571		2.49474	9.09643		2.49474	9.36538		2.49474	9.16966
2.52531	9.50225		2.49985	9.14911		2.52531	9.24077		2.49985	9.05998		2.49985	9.5639		2.49985	9.2078
2.53047	9.41822		2.50496	9.17708		2.53047	9.26998		2.50496	9.10942		2.50496	9.4958		2.50496	9.36405
2.53563	9.41921		2.51007	9.21325		2.53563	9.39651		2.51007	9.33026		2.51007	9.37772		2.51007	9.49159
2.54079	9.58467		2.51518	9.06068		2.54079	9.39094		2.51518	9.19938		2.51518	9.50965		2.51518	9.54452
2.54595	9.58113		2.52029	9.17561		2.54595	9.40379		2.52029	9.29678		2.52029	9.49507		2.52029	9.47861
2.5511	9.3958		2.5254	9.20721		2.5511	9.57088		2.5254	9.65022		2.5254	9.65931		2.5254	9.5189
2.55626	9.64465		2.53051	9.10326		2.55626	9.56834		2.53051	9.37406		2.53051	9.45712		2.53051	9.57831
2.56141	9.59459		2.53561	9.09542		2.56141	9.73273		2.53561	9.5648		2.53561	9.91674		2.53561	9.68098
2.56656	9.71034		2.54072	9.26258		2.56656	9.55633		2.54072	9.52638		2.54072	9.74466		2.54072	9.56081
2.57171	9.60579		2.54582	9.29823		2.57171	9.7862		2.54582	9.59656		2.54582	9.71366		2.54582	9.5761
2.57686	9.74483		2.55092	9.30448		2.57686	9.71021		2.55092	9.4608		2.55092	9.76284		2.55092	9.82672
2.58201	9.97298		2.55603	9.27618		2.58201	9.43455		2.55603	9.68388		2.55603	10.0019		2.55603	9.84649
2.58716	9.98937		2.56113	9.17422		2.58716	9.85562		2.56113	9.61294		2.56113	9.90641		2.56113	9.65428
2.59231	9.80634		2.56622	9.70578		2.59231	9.99832		2.56622	9.61581		2.56622	9.88936		2.56622	9.9056
2.59745	10.1597		2.57132	9.52257		2.59745	9.80203		2.57132	9.69385		2.57132	10.1393		2.57132	9.93173
2.6026	9.96079		2.57642	9.70594		2.6026	9.88625		2.57642	9.7919		2.57642	9.752		2.57642	9.92476
2.60774	9.89293		2.58151	9.53593		2.60774	10.1119		2.58151	9.88267		2.58151	10.12		2.58151	9.85577
2.61288	10.1248		2.58661	9.78227		2.61288	9.82986		2.58661	9.84292		2.58661	10.0876		2.58661	9.99005
2.61803	10.3256		2.5917	9.8508		2.61803	9.9795		2.5917	9.78085		2.5917	10.326		2.5917	9.94684
2.62317	10.188		2.5968	9.80722		2.62317	10.0703		2.5968	9.93417		2.5968	10.1577		2.5968	10.0846
2.6283	10.3683		2.60189	9.80628		2.6283	10.1788		2.60189	9.88895		2.60189	10.3741		2.60189	10.1167
2.63344	10.1938		2.60698	9.84089		2.63344	10.1954		2.60698	9.75682		2.60698	10.2176		2.60698	10.0857
2.63858	10.2319		2.61207	10.0661		2.63858	10.0939		2.61207	10.0929		2.61207	10.4351		2.61207	9.9386
2.64371	10.371		2.61715	10.1752		2.64371	10.4019		2.61715	10.0622		2.61715	10.4997		2.61715	10.5073
2.64885	10.4046		2.62224	10.1138		2.64885	10.2787		2.62224	10.2976		2.62224	10.2538		2.62224	10.1073
2.65398	10.5145		2.62733	9.96763		2.65398	10.453		2.62733	10.2094		2.62733	10.3053		2.62733	10.2939
2.65911	10.2245		2.63241	10.181		2.65911	10.4231		2.63241	10.2956		2.63241	10.2902		2.63241	9.96466
2.66424	10.412		2.63749	10.1839		2.66424	10.1201		2.63749	10.2289		2.63749	10.4129		2.63749	10.1445
2.66937	10.4899		2.64257	9.98379		2.66937	10.4587		2.64257	10.1312		2.64257	10.3978		2.64257	10.2728
2.6745	10.4244		2.64766	10.1386		2.6745	10.3823		2.64766	10.2751		2.64766	10.1147		2.64766	10.2663
2.67963	10.5657		2.65274	10.0112		2.67963	10.3827		2.65274	10.186		2.65274	10.301		2.65274	10.1495
2.68475	10.4333		2.65781	10.1387		2.68475	10.3695		2.65781	10.3078		2.65781	10.6418		2.65781	10.2144
2.68988	10.3106		2.66289	9.98485		2.68988	10.1484		2.66289	10.1665		2.66289	10.3373		2.66289	10.6118
2.695	10.5156		2.66797	9.97928		2.695	10.3647		2.66797	10.2335		2.66797	10.2412		2.66797	10.199
2.70012	10.4912		2.67304	10.1529		2.70012	10.2869		2.67304	10.299		2.67304	10.3082		2.67304	10.5045
2.70525	10.3839		2.67812	9.96751		2.70525	10.4254		2.67812	10.1861		2.67812	10.4278		2.67812	10.4625
2.71037	10.6149		2.68319	9.89639		2.71037	10.353		2.68319	10.0615		2.68319	10.5442		2.68319	10.5107
2.71548	10.5422		2.68826	9.95237		2.71548	10.3568		2.68826	10.2365		2.68826	10.3462		2.68826	10.7032
2.7206	10.5198		2.69333	10.2929		2.7206	10.3495		2.69333	10.2077		2.69333	10.6628		2.69333	10.5849
2.72572	10.5067		2.6984	10.2948		2.72572	10.4319		2.6984	10.3795		2.6984	10.185		2.6984	10.4565
2.73083	10.5908		2.70347	10.1552		2.73083	10.3578		2.70347	10.1638		2.70347	10.241		2.70347	10.3391
2.73595	10.5401		2.70854	10.176		2.73595	10.5088		2.70854	10.199		2.70854	10.6296		2.70854	10.6053
2.74106	10.3		2.7136	10.0273		2.74106	10.2962		2.7136	10.2462		2.7136	10.6618		2.7136	10.3337
2.74617	10.3295		2.71867	10.1411		2.74617	10.5097		2.71867	10.3151		2.71867	10.3728		2.71867	10.4581
2.75128	10.69		2.72373	10.1924		2.75128	10.4903		2.72373	10.3808		2.72373	10.5846		2.72373	10.4715
2.75639	10.4823		2.72879	10.178		2.75639	10.5318		2.72879	10.3303		2.72879	10.5393		2.72879	10.4182
2.7615	10.4875		2.73385	10.1198		2.7615	10.5153		2.73385	10.311		2.73385	10.5399		2.73385	10.5726
2.76661	10.5818		2.73891	10.2602		2.76661	10.4299		2.73891	10.4974		2.73891	10.6079		2.73891	10.4661
2.77171	10.6436		2.74397	10.13		2.77171	10.4739		2.74397	10.4264		2.74397	10.5496		2.74397	10.6939
2.77681	10.7323		2.74903	10.1915		2.77681	10.4368		2.74903	10.4284		2.74903	10.5888		2.74903	10.4643
2.78192	10.4103		2.75409	9.93095		2.78192	10.4553		2.75409	10.3899		2.75409	10.9187		2.75409	10.5086
2.78702	10.5587		2.75914	10.2039		2.78702	10.6284		2.75914	10.0719		2.75914	10.4627		2.75914	10.4149
2.79212	10.4944		2.76419	10.2184		2.79212	10.6958		2.76419	10.5237		2.76419	10.6232		2.76419	10.4423
2.79722	10.5405		2.76925	10.1858		2.79722	10.4599		2.76925	10.5579		2.76925	10.6978		2.76925	10.6846
2.80232	10.7308		2.7743	10.1436		2.80232	10.3017		2.7743	10.3684		2.7743	10.5263		2.7743	10.3792
2.80741	10.5898		2.77935	10.2995		2.80741	10.7137		2.77935	10.3067		2.77935	10.6109		2.77935	10.5292
2.81251	10.455		2.7844	9.99869		2.81251	10.5878		2.7844	10.4223		2.7844	10.6273		2.7844	10.2606
2.8176	10.4346		2.78945	10.1118		2.8176	10.6248		2.78945	10.4525		2.78945	10.7091		2.78945	10.3656
2.8227	10.7702		2.79449	10.024		2.8227	10.4096		2.79449	10.7427		2.79449	10.8063		2.79449	10.2269
2.82779	10.5591		2.79954	10.204		2.82779	10.4069		2.79954	10.2703		2.79954	10.5169		2.79954	10.4085
2.83288	10.5417		2.80458	10.2238		2.83288	10.4761		2.80458	10.1525		2.80458	10.443		2.80458	10.3784
2.83797	10.7104		2.80963	9.93523		2.83797	10.6363		2.80963	10.3782		2.80963	10.6194		2.80963	10.1908
2.84305	10.4116		2.81467	10.1071		2.84305	10.3792		2.81467	10.4597		2.81467	10.6348		2.81467	10.3364
2.84814	10.4809		2.81971	10.1851		2.84814	10.369		2.81971	10.016		2.81971	10.6887		2.81971	10.3242
2.85323	10.5787		2.82475	10.1463		2.85323	10.5427		2.82475	10.2627		2.82475	10.5003		2.82475	10.274
2.85831	10.4522		2.82978	9.95912		2.85831	10.5396		2.82978	10.1524		2.82978	10.3896		2.82978	10.6231
2.86339	10.3803		2.83482	10.029		2.86339	10.5636		2.83482	10.1429		2.83482	10.4954		2.83482	10.3463
2.86848	10.3249		2.83986	9.99274		2.86848	10.3674		2.83986	10.301		2.83986	10.4211		2.83986	10.3186
2.87356	10.3304		2.84489	10.0871		2.87356	10.2738		2.84489	10.2164		2.84489	10.7211		2.84489	10.3168
2.87863	10.4127		2.84993	10.0262		2.87863	10.3121		2.84993	10.1298		2.84993	10.4863		2.84993	10.4314
2.88371	10.1017		2.85496	10.0533		2.88371	10.3043		2.85496	10.3275		2.85496	10.4919		2.85496	10.3988
2.88879	10.3831		2.85999	9.8065		2.88879	10.3357		2.85999	10.1507		2.85999	10.3464		2.85999	10.3909
2.89386	10.3816		2.86502	10.0285		2.89386	10.2383		2.86502	10.3925		2.86502	10.5778		2.86502	10.2066
2.89894	10.3536		2.87005	9.92765		2.89894	10.3092		2.87005	9.8706		2.87005	10.3089		2.87005	10.2164
2.90401	10.1185		2.87507	9.89055		2.90401	10.0814		2.87507	10.3358		2.87507	10.3148		2.87507	10.1771
2.90908	10.1703		2.8801	9.69905		2.90908	10.1434		2.8801	10.1275		2.8801	10.3688		2.8801	10.1835
2.91415	10.0676		2.88512	9.7913		2.91415	10.3238		2.88512	10.3257		2.88512	10.0324		2.88512	10.0842
2.91922	9.83794		2.89015	9.94274		2.91922	10.0531		2.89015	9.98353		2.89015	10.2929		2.89015	10.1258
2.92429	10.1201		2.89517	9.76953		2.92429	9.96152		2.89517	9.87845		2.89517	10.239		2.89517	10.1354
2.92935	10.2321		2.90019	9.83395		2.92935	9.82435		2.90019	10.2206		2.90019	10.3094		2.90019	10.2227
2.93442	9.97312		2.90521	9.57856		2.93442	10.1275		2.90521	9.99136		2.90521	10.1455		2.90521	10.1734
2.93948	10.1048		2.91023	9.81635		2.93948	10.1677		2.91023	9.8985		2.91023	10.1592		2.91023	10.0789
2.94455	10.0221		2.91524	9.47623		2.94455	10.0935		2.91524	9.99362		2.91524	10.1887		2.91524	10.3981
2.94961	9.87546		2.92026	9.73277		2.94961	10.1158		2.92026	9.92705		2.92026	9.99232		2.92026	10.5636
2.95467	9.75927		2.92527	9.68941		2.95467	9.95448		2.92527	9.87509		2.92527	10.2067		2.92527	11.0209
2.95972	9.83801		2.93029	9.67725		2.95972	10.2444		2.93029	9.89016		2.93029	10.1375		2.93029	11.5441
2.96478	9.99394		2.9353	9.44265		2.96478	10.1528		2.9353	9.86046		2.9353	10.1444		2.9353	11.0462
2.96984	9.77369		2.94031	9.65482		2.96984	9.8223		2.94031	10.0149		2.94031	10.3577		2.94031	10.6902
2.97489	10.0092		2.94532	9.57099		2.97489	9.93452		2.94532	10.118		2.94532	10.4952		2.94532	10.6111
2.97994	9.68887		2.95033	9.26769		2.97994	9.72212		2.95033	10.0336		2.95033	10.8405		2.95033	10.4973
2.985	9.66583		2.95533	9.39665		2.985	9.89285		2.95533	9.87191		2.95533	10.9974		2.95533	10.458
2.99005	9.77945		2.96034	9.35813		2.99005	9.59318		2.96034	9.75042		2.96034	11.2124		2.96034	10.27
2.9951	9.6646		2.96534	9.40613		2.9951	9.50094		2.96534	9.85976		2.96534	10.6351		2.96534	10.3362
3.00014	9.68089		2.97034	9.40673		3.00014	9.78562		2.97034	9.60692		2.97034	10.6277		2.97034	10.5538
3.00519	9.63582		2.97535	9.14342		3.00519	9.90058		2.97535	9.96571		2.97535	10.3588		2.97535	10.5513
3.01023	9.27827		2.98035	9.16816		3.01023	9.50783		2.98035	9.71198		2.98035	10.4304		2.98035	10.7552
3.01528	9.59004		2.98535	9.27662		3.01528	9.48832		2.98535	9.95676		2.98535	10.4647		2.98535	11.2402
3.02032	9.32111		2.99034	9.08486		3.02032	9.79667		2.99034	9.68203		2.99034	10.2044		2.99034	11.3693
3.02536	9.5468		2.99534	9.21967		3.02536	9.65833		2.99534	9.70793		2.99534	10.3981		2.99534	11.4061
3.0304	9.55094		3.00033	9.20616		3.0304	9.5582		3.00033	9.84881		3.00033	10.5272		3.00033	11.2188
3.03544	9.10249		3.00533	9.18666		3.03544	9.35566		3.00533	9.69912		3.00533	10.6211		3.00533	11.5544
3.04048	9.16376		3.01032	9.04602		3.04048	9.55913		3.01032	9.93988		3.01032	10.816		3.01032	11.3633
3.04551	9.08221		3.01531	9.02273		3.04551	9.49819		3.01531	9.72226		3.01531	10.9426		3.01531	11.1103
3.05055	9.27135		3.0203	8.88693		3.05055	9.50249		3.0203	9.957		3.0203	10.8767		3.0203	11.1766
3.05558	9.16238		3.02529	8.92407		3.05558	9.52603		3.02529	9.65408		3.02529	10.9235		3.02529	11.0233
3.06061	9.01465		3.03028	8.98401		3.06061	9.3467		3.03028	9.71384		3.03028	10.8768		3.03028	11.2145
3.06564	9.04999		3.03526	8.81158		3.06564	9.13944		3.03526	9.75592		3.03526	10.7806		3.03526	11.0379
3.07067	9.00076		3.04025	8.83897		3.07067	9.16747		3.04025	9.27452		3.04025	10.4941		3.04025	11.3329
3.0757	9.06925		3.04523	8.77447		3.0757	9.08371		3.04523	9.6567		3.04523	10.5579		3.04523	11.1923
3.08072	8.96709		3.05021	8.72974		3.08072	9.17264		3.05021	9.63953		3.05021	10.497		3.05021	11.7301
3.08575	9.16597		3.05519	8.89051		3.08575	9.27573		3.05519	9.47633		3.05519	10.374		3.05519	12.1509
3.09077	8.81203		3.06017	8.95293		3.09077	9.37009		3.06017	9.52489		3.06017	10.3607		3.06017	12.3616
3.0958	8.79546		3.06515	8.72106		3.0958	9.22476		3.06515	9.47337		3.06515	10.3424		3.06515	12.9885
3.10082	8.63369		3.07013	8.44138		3.10082	9.17979		3.07013	9.48933		3.07013	10.6152		3.07013	12.7821
3.10584	8.48638		3.0751	8.71052		3.10584	9.29325		3.0751	9.62165		3.0751	10.6187		3.0751	13.0476
3.11085	8.58204		3.08008	8.44952		3.11085	9.19329		3.08008	9.73995		3.08008	10.7955		3.08008	12.9446
3.11587	8.37362		3.08505	8.65579		3.11587	8.70848		3.08505	9.99394		3.08505	11.0961		3.08505	12.5757
3.12088	8.66357		3.09002	8.30962		3.12088	8.75975		3.09002	9.93493		3.09002	11.3447		3.09002	11.6512
3.1259	8.55208		3.09499	8.11242		3.1259	8.90548		3.09499	9.78647		3.09499	11.1147		3.09499	11.3898
3.13091	8.39317		3.09996	8.42502		3.13091	8.65523		3.09996	9.599		3.09996	11.5783		3.09996	11.0429
3.13592	8.35563		3.10493	8.13055		3.13592	8.53782		3.10493	9.35895		3.10493	11.3882		3.10493	10.5284
3.14093	8.43641		3.10989	8.17024		3.14093	8.61442		3.10989	9.16058		3.10989	10.9482		3.10989	10.2484
3.14594	8.39804		3.11486	7.96689		3.14594	8.63558		3.11486	9.21227		3.11486	10.5144		3.11486	10.0338
3.15095	8.27256		3.11982	8.1111		3.15095	8.52355		3.11982	9.20106		3.11982	10.459		3.11982	10.0283
3.15595	8.30344		3.12478	8.00353		3.15595	8.57349		3.12478	9.01933		3.12478	10.0605		3.12478	10.0236
3.16096	8.42669		3.12974	7.85477		3.16096	8.2653		3.12974	8.73497		3.12974	9.85216		3.12974	9.59681
3.16596	8.16432		3.1347	7.96167		3.16596	8.26225		3.1347	8.47369		3.1347	9.63831		3.1347	9.56799
3.17096	8.30101		3.13966	7.96963		3.17096	8.05006		3.13966	8.30459		3.13966	9.46208		3.13966	9.48001
3.17596	7.92889		3.14462	7.85727		3.17596	8.39616		3.14462	8.14332		3.14462	9.35572		3.14462	9.32968
3.18096	8.10982		3.14957	7.70129		3.18096	8.32901		3.14957	8.55888		3.14957	9.39341		3.14957	9.38015
3.18596	7.94805		3.15453	7.76112		3.18596	8.10056		3.15453	8.36317		3.15453	8.92392		3.15453	9.39357
3.19095	8.11215		3.15948	7.91513		3.19095	7.82489		3.15948	8.34717		3.15948	9.22839		3.15948	9.23211
3.19595	7.89002		3.16443	7.77308		3.19595	8.1437		3.16443	8.33816		3.16443	8.97315		3.16443	9.18705
3.20094	7.70473		3.16938	7.70697		3.20094	7.95588		3.16938	8.30723		3.16938	8.71968		3.16938	9.30788
3.20593	7.84469		3.17433	7.64932		3.20593	7.88338		3.17433	8.29058		3.17433	8.89005		3.17433	9.10406
3.21092	7.84858		3.17927	7.53133		3.21092	7.81797		3.17927	8.1763		3.17927	8.79462		3.17927	9.13274
3.21591	7.88721		3.18422	7.52739		3.21591	8.0339		3.18422	8.35058		3.18422	8.6442		3.18422	9.1731
3.2209	7.57064		3.18916	7.38317		3.2209	7.78106		3.18916	8.1047		3.18916	8.76132		3.18916	9.02739
3.22588	7.47638		3.19411	7.33938		3.22588	7.7505		3.19411	7.86859		3.19411	8.88859		3.19411	8.66885
3.23087	7.55862		3.19905	7.2791		3.23087	7.90352		3.19905	7.8645		3.19905	8.51442		3.19905	8.63464
3.23585	7.48179		3.20399	7.35988		3.23585	7.6851		3.20399	8.03823		3.20399	8.52967		3.20399	8.14234
3.24083	7.54786		3.20893	7.42378		3.24083	7.5266		3.20893	7.90628		3.20893	8.55123		3.20893	8.18778
3.24581	7.42752		3.21386	7.13099		3.24581	7.47512		3.21386	7.55756		3.21386	8.37182		3.21386	7.93942
3.25079	7.38498		3.2188	7.09541		3.25079	7.24891		3.2188	7.58828		3.2188	8.53074		3.2188	7.85661
3.25576	7.26283		3.22373	7.15108		3.25576	7.30001		3.22373	7.77158		3.22373	8.31918		3.22373	7.81177
3.26074	7.56863		3.22867	7.17075		3.26074	7.20187		3.22867	7.5094		3.22867	8.19465		3.22867	7.77696
3.26571	7.37883		3.2336	6.95037		3.26571	7.26214		3.2336	7.24153		3.2336	8.16172		3.2336	7.67141
3.27069	7.43135		3.23853	7.12454		3.27069	7.12905		3.23853	7.22706		3.23853	7.9465		3.23853	7.63189
3.27566	7.25916		3.24346	6.94164		3.27566	7.17748		3.24346	7.3103		3.24346	7.83747		3.24346	7.37627
3.28063	7.16004		3.24838	6.89905		3.28063	7.20034		3.24838	7.36486		3.24838	7.81352		3.24838	7.56134
3.2856	7.13021		3.25331	6.88454		3.2856	6.80983		3.25331	7.31212		3.25331	7.73986		3.25331	7.44329
3.29056	7.00191		3.25823	6.86619		3.29056	6.83838		3.25823	7.36605		3.25823	7.26919		3.25823	7.26566
3.29553	6.97272		3.26316	6.55534		3.29553	7.18374		3.26316	7.12264		3.26316	7.56675		3.26316	7.18353
3.30049	7.01417		3.26808	6.62117		3.30049	6.98765		3.26808	6.91157		3.26808	7.31381		3.26808	7.22787
3.30546	6.66225		3.273	6.81408		3.30546	6.91783		3.273	6.89939		3.273	7.23385		3.273	7.02183
3.31042	6.80944		3.27792	6.59526		3.31042	6.8595		3.27792	6.86262		3.27792	7.31503		3.27792	7.17087
3.31538	6.73025		3.28283	6.51618		3.31538	6.82486		3.28283	6.7855		3.28283	7.15697		3.28283	6.80449
3.32033	6.83259		3.28775	6.56552		3.32033	6.72989		3.28775	6.91186		3.28775	7.13321		3.28775	7.11474
3.32529	6.88536		3.29266	6.4033		3.32529	6.77547		3.29266	6.91837		3.29266	7.07448		3.29266	6.91005
3.33025	6.64211		3.29758	6.47543		3.33025	6.84174		3.29758	6.81861		3.29758	7.21509		3.29758	6.94479
3.3352	6.64531		3.30249	6.32762		3.3352	6.6041		3.30249	6.82869		3.30249	6.96848		3.30249	6.98742
3.34015	6.65382		3.3074	6.46361		3.34015	6.71568		3.3074	6.72519		3.3074	6.97663		3.3074	6.94879
3.3451	6.64257		3.31231	6.10573		3.3451	6.54607		3.31231	6.76823		3.31231	7.01519		3.31231	6.66191
3.35005	6.60172		3.31722	6.24537		3.35005	6.3267		3.31722	6.7075		3.31722	6.89606		3.31722	6.55919
3.355	6.50073		3.32212	6.26391		3.355	6.52096		3.32212	6.57597		3.32212	6.73944		3.32212	6.75138
3.35995	6.41134		3.32703	6.35724		3.35995	6.51595		3.32703	6.59249		3.32703	6.66149		3.32703	6.61671
3.36489	6.16816		3.33193	6.03279		3.36489	6.49759		3.33193	6.46136		3.33193	6.79392		3.33193	6.53536
3.36983	6.29629		3.33683	6.10444		3.36983	6.41528		3.33683	6.32056		3.33683	6.58931		3.33683	6.66266
3.37478	6.27458		3.34173	6.07474		3.37478	6.19094		3.34173	6.54354		3.34173	6.69852		3.34173	6.55895
3.37972	6.28747		3.34663	6.16962		3.37972	6.44728		3.34663	6.4899		3.34663	6.58951		3.34663	6.60618
3.38465	6.07241		3.35153	6.03268		3.38465	6.05669		3.35153	6.29774		3.35153	6.80233		3.35153	6.36531
3.38959	6.05003		3.35642	5.9555		3.38959	6.09507		3.35642	6.3146		3.35642	6.5946		3.35642	6.53187
3.39453	6.1406		3.36132	5.93951		3.39453	5.94233		3.36132	6.04742		3.36132	6.69417		3.36132	6.34978
3.39946	5.78652		3.36621	5.76359		3.39946	5.9159		3.36621	6.29172		3.36621	6.26085		3.36621	6.12058
3.40439	5.81099		3.3711	5.90347		3.40439	5.66996		3.3711	5.91217		3.3711	6.60449		3.3711	6.38091
3.40933	5.78694		3.37599	5.8203		3.40933	5.84421		3.37599	5.96763		3.37599	6.40923		3.37599	6.18229
3.41426	5.65317		3.38088	5.83282		3.41426	5.83243		3.38088	5.98698		3.38088	6.38541		3.38088	6.04125
3.41918	5.627		3.38577	5.71019		3.41918	5.752		3.38577	5.90718		3.38577	6.07939		3.38577	5.95778
3.42411	5.41513		3.39065	5.64469		3.42411	5.73052		3.39065	5.82745		3.39065	6.24465		3.39065	6.07022
3.42904	5.26929		3.39553	5.35274		3.42904	5.33641		3.39553	5.96012		3.39553	6.01712		3.39553	5.75516
3.43396	5.31496		3.40042	5.26697		3.43396	5.26868		3.40042	5.75205		3.40042	5.61656		3.40042	5.82779
3.43888	5.01488		3.4053	5.30256		3.43888	4.97588		3.4053	5.8094		3.4053	5.93862		3.4053	5.76077
3.4438	4.62952		3.41018	5.13672		3.4438	4.67565		3.41018	5.4828		3.41018	5.66379		3.41018	5.5784
3.44872	4.71091		3.41506	5.05478		3.44872	4.59649		3.41506	4.92667		3.41506	5.4557		3.41506	5.72966
3.45364	4.22265		3.41993	4.94421		3.45364	4.45746		3.41993	5.16384		3.41993	5.32405		3.41993	5.56056
3.45855	4.09788		3.42481	4.94153		3.45855	4.01828		3.42481	5.02209		3.42481	5.16934		3.42481	5.28807
3.46347	3.76037		3.42968	4.68746		3.46347	3.4372		3.42968	5.03789		3.42968	5.11943		3.42968	4.98252
3.46838	3.22508		3.43455	4.58058		3.46838	3.24115		3.43455	4.79848		3.43455	4.86404		3.43455	4.89725
3.47329	2.8367		3.43942	4.23496		3.47329	2.79694		3.43942	4.24928		3.43942	4.62239		3.43942	4.81139
3.4782	2.44919		3.44429	3.90317		3.4782	2.40119		3.44429	3.94354		3.44429	4.36857		3.44429	4.36556
3.48311	2.27384		3.44916	3.81001		3.48311	1.85171		3.44916	3.67704		3.44916	3.77062		3.44916	4.11985
3.48802	1.44341		3.45403	3.35391		3.48802	1.5268		3.45403	3.48654		3.45403	3.70624		3.45403	3.71919
3.49292	1.16271		3.45889	3.02022		3.49292	0.93738		3.45889	2.897		3.45889	2.9772		3.45889	3.4847
3.49783	0.59136		3.46376	2.84478		3.49783	0.65021		3.46376	2.6924		3.46376	2.80891		3.46376	3.00771
3.50273	0.19414		3.46862	2.27176		3.50273	0.14928		3.46862	2.37504		3.46862	2.22322		3.46862	2.71024
3.50763	0.04796		3.47348	1.9285		3.50763	0.06717		3.47348	1.76124		3.47348	1.76657		3.47348	2.37789
3.51253	0.03893		3.47834	1.38415		3.51253	0.06664		3.47834	1.42536		3.47834	1.24005		3.47834	1.46274
3.51743	0.06658		3.48319	0.90407		3.51743	0.03108		3.48319	0.9824		3.48319	0.78161		3.48319	1.17528
3.52232	0.07122		3.48805	0.36769		3.52232	0.05985		3.48805	0.31741		3.48805	0.36429		3.48805	0.41972
3.52722	0.09282		3.4929	0.03628		3.52722	0.065		3.4929	0.16242		3.4929	0.13103		3.4929	0.07188
3.53211	0.186		3.49776	0.08199		3.53211	0.0302		3.49776	0.13836		3.49776	0.07601		3.49776	0.06203
3.537	0.13867		3.50261	0.04093		3.537	0.04046		3.50261	0.14095		3.50261	0.09609		3.50261	0.15482
3.54189	0.08332		3.50746	0.04289		3.54189	0.04322		3.50746	0.11817		3.50746	0.1704		3.50746	0.10816
3.54678	0.14073		3.5123	0.05255		3.54678	0.09386		3.5123	0.11877		3.5123	0.12456		3.5123	0.09111
3.55166	0.07882		3.51715	0.11163		3.55166	0.04206		3.51715	0.14296		3.51715	0.07938		3.51715	0.04398
3.55655	0.0471		3.522	0.05233		3.55655	0.05498		3.522	0.10812		3.522	0.0756		3.522	0.06597
3.56143	0.03905		3.52684	0.04789		3.56143	0.04862		3.52684	0.11545		3.52684	0.01009		3.52684	0.06038
3.56631	0.11559		3.53168	0.05232		3.56631	0.06746		3.53168	0.11561		3.53168	0.06613		3.53168	0.06596
3.5712	0.08134		3.53652	0.02853		3.5712	0.03038		3.53652	0.16047		3.53652	0.01202		3.53652	0.15587
3.57607	0.1282		3.54136	0.10116		3.57607	0.0342		3.54136	0.13413		3.54136	0.08951		3.54136	0.11479
3.58095	0.02163		3.5462	0.10113		3.58095	0.0808		3.5462	0.01354		3.5462	0.0142		3.5462	0.07083
3.58583	0.05088		3.55103	0.01266		3.58583	0		3.55103	0.12204		3.55103	0.08		3.55103	0.09575
3.5907	0.09413		3.55587	0.01403		3.5907	0.0293		3.55587	0.01692		3.55587	0.01774		3.55587	0
3.59557	0		3.5607	0.01591		3.59557	0		3.5607	0		3.5607	0.04022		3.5607	0.10028
3.60044	0.04455		3.56553	0.03714		3.60044	0		3.56553	0.06715		3.56553	0.04695		3.56553	0.09366
3.60531	0.05194		3.57036	0.04339		3.60531	0.1455		3.57036	0.07845		3.57036	0.02743		3.57036	0.16413
3.61018	0.12582		3.57519	0.05304		3.61018	0.35243		3.57519	0		3.57519	0.10056		3.57519	0.06687
3.61505	0		3.58001	0.03347		3.61505	0.0754		3.58001	0		3.58001	0		3.58001	0
3.61991	0.3368		3.58484	0.16074		3.61991	0		3.58484	0		3.58484	0		3.58484	0.10133
3.62477	0		3.58966	0.4314		3.62477	0		3.58966	0.05777		3.58966	0.06059		3.58966	0.42304
3.62963	0		3.59449	0.57687		3.62963	0		3.59449	0		3.59449	0.07292		3.59449	0.07273
3.63449	--		3.59931	0.07598		3.63449	--		3.59931	0		3.59931	0.09604		3.59931	0
			3.60412	0					3.60412	0		3.60412	0		3.60412	0
			3.60894	0					3.60894	0		3.60894	0		3.60894	0
			3.61376	0					3.61376	0		3.61376	0		3.61376	0
			3.61857	NaN					3.61857	--		3.61857	--		3.61857	--

## Sheet: Figure 2l
HH			0.5GNS			1GNS			2GNS			5GNS			8GNS
ψ	intensity		ψ	intensity		ψ	intensity		ψ	intensity		ψ	intensity		ψ	intensity
0	16.4406		0	11.5322		0	13.1144		0	14.5665		0	15.2372		0	-0.5287
1	16.7868		1	11.2885		1	12.9548		1	14.3307		1	15.1177		1	-0.40382
2	16.6401		2	11.7424		2	13.1252		2	14.1594		2	15.4252		2	-0.30595
3	16.6377		3	11.7286		3	13.1649		3	14.1955		3	15.4383		3	-0.3748
4	16.8908		4	11.8307		4	13.6764		4	14.3972		4	15.1187		4	-0.39213
5	16.8406		5	11.614		5	13.2931		5	14.5404		5	15.3404		5	-0.0407
6	16.6805		6	11.5069		6	13.2602		6	14.8936		6	15.498		6	-0.10393
7	16.9293		7	11.7944		7	12.9755		7	14.7103		7	15.3986		7	0.00319
8	16.7876		8	11.3234		8	13.4011		8	14.3346		8	15.6698		8	0.05957
9	16.9013		9	11.5022		9	13.5337		9	14.3495		9	15.0809		9	0.04731
10	16.9515		10	11.6692		10	12.962		10	14.3201		10	15.2262		10	-0.41395
11	16.8793		11	11.9032		11	13.7476		11	14.2508		11	15.4744		11	0.10007
12	16.6533		12	11.6857		12	13.0715		12	14.4142		12	15.4797		12	0.03253
13	17.0956		13	12.0477		13	13.603		13	14.6276		13	15.4699		13	0.25407
14	16.7954		14	11.8074		14	13.6466		14	14.2066		14	15.58		14	0.32963
15	17.0846		15	11.6168		15	13.4053		15	14.4164		15	15.2926		15	0.14933
16	16.9183		16	11.7482		16	13.4045		16	14.5308		16	15.3552		16	0.43614
17	17.2503		17	11.46		17	13.5362		17	14.6158		17	15.8104		17	-0.19495
18	16.7175		18	11.7232		18	13.4138		18	14.6985		18	16.1107		18	0.00849
19	17.3179		19	11.676		19	13.3553		19	14.6453		19	15.7096		19	0.17344
20	17.1574		20	11.6446		20	13.1049		20	14.4954		20	15.6275		20	0.01124
21	16.9656		21	11.7626		21	13.4502		21	14.7707		21	15.4264		21	0.34503
22	17.3689		22	11.889		22	13.5633		22	14.3377		22	15.5885		22	0.17108
23	17.3951		23	11.5735		23	13.5275		23	14.7057		23	15.7581		23	0.45723
24	17.2982		24	11.5427		24	13.2162		24	14.9062		24	16.1591		24	0.50284
25	16.9689		25	11.7022		25	13.216		25	14.4573		25	15.9889		25	-0.05087
26	17.7273		26	11.6767		26	13.3966		26	15.0075		26	16.0014		26	-0.08526
27	17.5546		27	11.755		27	13.7535		27	14.8417		27	15.9294		27	0.57919
28	17.6976		28	11.4454		28	13.5727		28	14.7447		28	16.0321		28	0.54855
29	17.3596		29	11.5585		29	13.202		29	14.863		29	16.2778		29	0.7957
30	17.8188		30	11.9397		30	13.6403		30	14.7929		30	16.3183		30	0.94361
31	17.9268		31	12.308		31	13.4338		31	15.2271		31	16.2415		31	0.90934
32	17.8634		32	12.0352		32	13.5794		32	15.1648		32	16.0041		32	0.91225
33	18.4624		33	12.06		33	13.6969		33	15.0115		33	16.5219		33	1.01935
34	18.0055		34	12.1791		34	13.7224		34	15.0099		34	16.4697		34	1.47706
35	18.1025		35	12.0844		35	13.8191		35	15.401		35	16.577		35	1.86214
36	18.3028		36	12.3208		36	13.6041		36	15.5775		36	16.7076		36	1.39338
37	18.5155		37	12.6155		37	13.7644		37	15.5763		37	16.9292		37	1.44212
38	18.6956		38	12.5867		38	13.9424		38	15.2974		38	16.6876		38	1.59623
39	18.7908		39	12.8294		39	13.5971		39	15.9833		39	16.6276		39	1.61036
40	18.9783		40	12.3936		40	14.3622		40	15.7643		40	17.1791		40	1.73804
41	18.906		41	13.1328		41	14.1767		41	16.1939		41	17.2768		41	1.56075
42	19.24		42	12.715		42	14.2204		42	16.4359		42	17.5182		42	2.42849
43	19.1081		43	12.6585		43	14.4219		43	16.3359		43	17.6187		43	2.07789
44	19.5533		44	13.0019		44	14.4958		44	16.5023		44	17.5273		44	2.27415
45	19.3488		45	13.1688		45	14.7319		45	16.6699		45	17.7251		45	2.78715
46	20.3431		46	13.3945		46	14.6936		46	16.6178		46	17.9874		46	2.75825
47	20.1485		47	13.3454		47	14.6988		47	16.602		47	18.0705		47	2.82912
48	20.4006		48	13.3892		48	14.9772		48	17.0291		48	18.683		48	2.84109
49	20.4282		49	13.6856		49	15.0995		49	17.3722		49	18.3494		49	3.49717
50	20.7887		50	13.2314		50	15.1663		50	17.4412		50	18.7434		50	3.66182
51	20.5745		51	13.8381		51	15.4439		51	17.8386		51	19.231		51	3.94006
52	21.4932		52	13.9583		52	15.4455		52	17.4302		52	19.2784		52	3.55816
53	21.6881		53	14.0038		53	15.8427		53	17.6183		53	19.6296		53	4.03207
54	21.5097		54	13.8606		54	16.1182		54	18.3442		54	19.4404		54	4.33887
55	22.5282		55	14.4837		55	16.1292		55	18.2826		55	19.5353		55	4.69458
56	22.4523		56	15.0473		56	16.2964		56	18.6905		56	20.4294		56	5.02267
57	23.1249		57	14.7414		57	16.3657		57	18.9		57	20.255		57	5.34563
58	23.1956		58	15.1585		58	16.8176		58	19.0462		58	20.7231		58	5.58545
59	23.2926		59	15.3779		59	16.3105		59	19.4217		59	20.946		59	5.75318
60	23.8253		60	15.9334		60	17.5503		60	19.9339		60	20.9807		60	6.14083
61	23.7919		61	15.9535		61	17.6034		61	20.3109		61	22.0294		61	6.62143
62	24.8601		62	16.3879		62	17.7027		62	20.9905		62	22.0735		62	7.02819
63	25.1892		63	16.4612		63	18.3973		63	21.4136		63	22.6275		63	7.31692
64	25.5141		64	17.2863		64	18.2488		64	21.4134		64	22.7995		64	7.70801
65	25.8925		65	17.4678		65	18.7427		65	21.6616		65	23.1131		65	8.67313
66	26.4806		66	17.7958		66	18.9449		66	22.4314		66	24.0391		66	9.69143
67	26.8852		67	18.4708		67	19.7405		67	22.8003		67	24.4373		67	9.66905
68	27.2803		68	18.9141		68	20.1804		68	23.234		68	25.363		68	10.0119
69	28.0618		69	19.6512		69	20.7585		69	23.7936		69	25.5244		69	10.4607
70	28.5745		70	20.2817		70	21.0007		70	24.1512		70	26.4883		70	11.5251
71	29.1816		71	21.3034		71	21.9095		71	25.1649		71	26.863		71	12.2023
72	30.5093		72	21.3011		72	22.5777		72	25.8695		72	27.6763		72	12.8667
73	30.9369		73	22.4703		73	24.1218		73	26.3398		73	28.3465		73	13.5477
74	31.3316		74	23.3154		74	24.085		74	27.2297		74	29.5277		74	14.9062
75	32.8995		75	23.9612		75	25.0269		75	28.4898		75	30.435		75	15.3369
76	33.3857		76	25.1592		76	26.255		76	29.7012		76	31.2557		76	16.8593
77	34.6364		77	26.3433		77	26.9215		77	30.6851		77	32.2163		77	17.1917
78	34.1978		78	27.1281		78	27.658		78	31.1818		78	33.2231		78	18.8244
79	35.339		79	28.3087		79	29.1176		79	32.3744		79	34.1579		79	19.5789
80	37.2981		80	29.679		80	30.787		80	33.2158		80	35.2804		80	20.2174
81	39.0853		81	31.4592		81	31.8925		81	35.7233		81	36.9215		81	22.3666
82	39.5017		82	33.563		82	33.3813		82	36.5329		82	38.2841		82	23.6116
83	40.134		83	34.5747		83	35.2045		83	37.528		83	39.1808		83	24.8033
84	41.6594		84	35.9587		84	36.0687		84	39.0605		84	40.5514		84	25.8356
85	42.674		85	37.2878		85	37.4335		85	40.2041		85	41.2393		85	26.5593
86	43.1733		86	38.682		86	38.7744		86	40.7431		86	42.8039		86	27.768
87	43.9178		87	39.8304		87	39.5523		87	42.045		87	43.8516		87	28.7345
88	44.2558		88	39.9659		88	40.8252		88	42.9449		88	44.6934		88	28.3906
89	44.2497		89	39.6277		89	40.4674		89	42.3686		89	44.5804		89	28.6187
90	46.5472		90	41.7142		90	43.3191		90	44.1992		90	45.209		90	29.4009
91	44.4982		91	41.1699		91	41.4233		91	44.7323		91	46.2174		91	30.4506
92	45.8931		92	40.5918		92	41.0484		92	43.8396		92	44.9711		92	28.9488
93	44.0211		93	38.799		93	40.1208		93	42.8759		93	44.8604		93	28.5926
94	43.4862		94	38.5457		94	40.2545		94	41.6462		94	43.5702		94	27.339
95	43.0575		95	37.2329		95	39.1162		95	41.2638		95	42.733		95	26.5182
96	42.1542		96	35.5181		96	38.0906		96	41.2118		96	42.007		96	25.6299
97	41.2625		97	34.3424		97	36.0719		97	39.4054		97	40.696		97	24.8015
98	40.7517		98	32.2262		98	35.1612		98	37.7856		98	38.8364		98	23.4867
99	39.3148		99	31.2582		99	32.5774		99	36.2553		99	38.3295		99	22.1789
100	38.5318		100	29.5581		100	32.4286		100	35.4626		100	36.9136		100	21.3043
101	36.9148		101	28.1002		101	30.1853		101	33.3323		101	34.9151		101	19.3758
102	36.3687		102	27.1928		102	28.9012		102	33.0115		102	34.3545		102	18.341
103	34.8095		103	26.0019		103	28.421		103	31.4598		103	32.8469		103	17.3485
104	34.0563		104	24.6951		104	27.0824		104	30.6102		104	32.2724		104	16.441
105	33.1784		105	24.0705		105	25.0922		105	29.342		105	31.1914		105	16.0002
106	32.4402		106	22.6066		106	24.891		106	28.1867		106	30.3158		106	14.0633
107	31.8381		107	22.1654		107	24.0623		107	27.0496		107	29.5808		107	14.1199
108	30.6769		108	21.1452		108	23.0468		108	26.8146		108	28.2194		108	13.1057
109	29.8285		109	20.4834		109	23.1794		109	25.7465		109	27.8109		109	11.9926
110	29.2232		110	19.845		110	22.0203		110	24.7704		110	26.9878		110	11.0066
111	28.7156		111	19.0522		111	21.6287		111	24.1035		111	26.4967		111	10.7372
112	27.8051		112	18.4779		112	20.3682		112	23.9187		112	25.5532		112	10.0125
113	27.5175		113	18.3117		113	20.3135		113	23.4877		113	25.0569		113	9.39793
114	27.0823		114	17.6907		114	19.0362		114	22.6811		114	24.2923		114	8.75435
115	26.3622		115	17.5426		115	19.1182		115	22.2511		115	23.6374		115	7.78
116	26.0247		116	16.5988		116	18.8524		116	21.7768		116	23.4262		116	7.62956
117	25.768		117	16.7933		117	18.0288		117	21.5637		117	22.9445		117	7.28737
118	25.2832		118	16.3115		118	18.33		118	21.3266		118	22.695		118	7.15253
119	24.3148		119	16.3878		119	18.2652		119	20.6621		119	22.5066		119	6.10375
120	23.7504		120	15.6949		120	17.4965		120	20.3831		120	21.7191		120	6.14463
121	24.0779		121	15.5745		121	16.9702		121	20.1891		121	21.5876		121	6.09705
122	23.4928		122	14.8988		122	16.4382		122	19.9037		122	21.1925		122	5.51455
123	23.2646		123	14.6337		123	16.6087		123	19.5404		123	20.9815		123	5.17829
124	22.5592		124	14.8146		124	16.0242		124	19.1637		124	21.3014		124	5.48656
125	22.4722		125	14.5837		125	16.4133		125	19.021		125	20.2438		125	4.56589
126	22.7798		126	14.1409		126	15.9172		126	18.6373		126	19.9604		126	4.88283
127	22.3063		127	14.3289		127	15.7485		127	18.5554		127	19.97		127	4.1849
128	21.6313		128	14.255		128	15.7344		128	18.161		128	19.6964		128	4.07092
129	21.2817		129	14.1518		129	15.5254		129	17.8573		129	19.5801		129	3.73795
130	20.9081		130	13.6749		130	15.2141		130	17.9451		130	19.2617		130	3.37391
131	21.2558		131	13.7714		131	15.5407		131	17.5178		131	18.871		131	3.17651
132	20.508		132	13.4572		132	14.4774		132	17.1539		132	19.298		132	3.33541
133	20.9654		133	13.4401		133	15.1567		133	17.0134		133	18.7441		133	2.51279
134	20.3202		134	13.3532		134	15.2663		134	17.0541		134	18.0208		134	2.67766
135	19.7899		135	13.266		135	14.956		135	16.7488		135	18.2315		135	1.96157
136	19.996		136	13.3497		136	14.7393		136	16.7972		136	18.3809		136	2.59335
137	19.303		137	13.2629		137	14.2025		137	16.475		137	17.8274		137	2.48667
138	18.8387		138	12.8134		138	14.7133		138	16.2632		138	17.378		138	2.12061
139	19.7012		139	12.7139		139	14.7443		139	16.5482		139	17.5057		139	2.05024
140	19.1343		140	12.5252		140	14.0999		140	16.6361		140	17.3206		140	2.04534
141	18.6158		141	12.4229		141	14.3004		141	16.6356		141	17.1329		141	1.72034
142	18.8462		142	12.2569		142	13.9951		142	16.2559		142	16.9313		142	1.97704
143	18.9576		143	12.4301		143	14.1349		143	15.8159		143	16.9932		143	1.48232
144	18.4343		144	12.3712		144	13.9299		144	15.7921		144	17.07		144	1.4455
145	18.345		145	12.3889		145	13.6369		145	15.6202		145	16.8254		145	0.7965
146	18.6072		146	12.2175		146	14.086		146	15.397		146	16.8173		146	1.16015
147	17.8954		147	12.3393		147	13.7097		147	15.5699		147	16.597		147	0.97812
148	18.0803		148	12.0774		148	13.7331		148	14.9832		148	16.2402		148	0.67738
149	17.9397		149	12.3107		149	13.6478		149	15.1413		149	16.3852		149	1.00142
150	17.778		150	11.8278		150	13.3327		150	15.0201		150	16.5182		150	0.63408
151	17.6878		151	11.826		151	13.531		151	14.7494		151	15.5696		151	0.8514
152	17.5979		152	12.2892		152	13.6556		152	15.2358		152	16.0198		152	0.66712
153	17.7416		153	11.8099		153	13.4539		153	15.0563		153	16.0801		153	0.51611
154	17.1544		154	11.797		154	13.4495		154	15.1946		154	16.2739		154	0.81843
155	17.4204		155	11.8927		155	13.3271		155	14.6697		155	15.962		155	0.43063
156	17.6846		156	11.824		156	13.1241		156	14.809		156	16.1215		156	0.58048
157	17.5614		157	11.9754		157	13.38		157	14.6846		157	16.2906		157	0.35261
158	17.4943		158	11.8488		158	13.2918		158	14.8751		158	16.1401		158	0.50779
159	17.2056		159	11.9382		159	13.9894		159	14.513		159	16.2107		159	0.25537
160	17.0996		160	11.7926		160	13.7988		160	14.7344		160	16.0074		160	0.5375
161	17.0556		161	11.9306		161	13.7518		161	14.9089		161	15.9407		161	0.29268
162	17.2753		162	11.8109		162	13.5936		162	14.3325		162	15.5982		162	0.2429
163	17.2911		163	12.0736		163	13.6073		163	14.7713		163	15.939		163	0.40859
164	17.0044		164	12.0566		164	13.4452		164	14.7925		164	15.5222		164	0.1768
165	17.4635		165	11.9684		165	13.3302		165	14.3644		165	15.9717		165	0.12066
166	16.7596		166	11.7708		166	13.4484		166	14.6889		166	16.0445		166	0.31886
167	17.2328		167	11.7642		167	13.3302		167	14.7821		167	15.8382		167	0.27257
168	16.9687		168	11.7462		168	13.2264		168	14.6677		168	15.6475		168	0.3831
169	16.9631		169	11.9566		169	13.2645		169	14.5651		169	15.9143		169	0.36352
170	17.1328		170	11.7579		170	13.1753		170	14.6473		170	15.6904		170	0.33025
171	16.7288		171	11.5924		171	12.9789		171	14.6857		171	15.675		171	0.51065
172	16.9502		172	11.8649		172	13.2883		172	14.857		172	15.5853		172	0.80708
173	16.9673		173	11.585		173	13.3625		173	14.9994		173	15.6531		173	0.3651
174	17.3702		174	11.7241		174	13.5058		174	14.6076		174	15.7909		174	-0.06648
175	16.934		175	11.6377		175	13.7186		175	14.5059		175	15.673		175	-0.05592
176	16.6237		176	11.7154		176	13.759		176	14.2283		176	15.5668		176	-0.08617
177	16.8915		177	11.991		177	12.8857		177	14.5056		177	15.773		177	0.21653
178	16.6111		178	11.766		178	13.5617		178	14.3908		178	15.6033		178	0.1043
179	17.001		179	11.9368		179	13.7191		179	14.5065		179	15.4635		179	0.06694
180	16.5216		180	11.84		180	12.941		180	14.4375		180	15.4849		180	0.19503

## Sheet: Figure 3a
HH			0.5GNS			1GNS			5GNS			8GNS
temperature	tanδ		temperature	tanδ		temperature	tanδ		temperature	tanδ		temperature	tanδ
174.41	0.045		168.65	0.0455		205.98	0.033		172.25	0.106		173.12	0.047
174.8	0.041		168.55	0.0425		206.35	0.037		172.25	0.074		173.42	0.04
175.1	0.038		168.55	0.0385		206.64	0.038		172.25	0.059		173.55	0.039
175.35	0.036		168.54	0.0355		206.91	0.038		172.36	0.053		173.65	0.037
175.59	0.034		168.45	0.0335		207.19	0.038		172.73	0.051		173.74	0.036
175.81	0.032		168.45	0.0335		207.46	0.038		173.01	0.049		173.79	0.034
176.01	0.032		168.45	0.0325		207.76	0.038		173.37	0.047		173.85	0.032
176.15	0.031		168.45	0.0335		207.96	0.04		173.62	0.046		173.85	0.032
176.33	0.031		168.45	0.0335		208.21	0.044		173.85	0.044		173.95	0.033
176.51	0.03		168.45	0.0315		208.44	0.044		174.05	0.044		173.95	0.033
176.78	0.03		168.5	0.0305		208.7	0.045		174.15	0.043		173.95	0.034
176.92	0.03		168.55	0.0315		208.98	0.045		174.19	0.043		173.95	0.036
177.14	0.03		168.7	0.0305		209.3	0.046		174.4	0.042		173.95	0.038
177.37	0.03		168.87	0.0315		209.81	0.047		174.7	0.042		173.95	0.036
177.56	0.03		169.11	0.0305		211.01	0.048		174.91	0.041		173.95	0.034
177.7	0.03		169.29	0.0305		213.76	0.049		175.1	0.041		174.09	0.033
177.87	0.03		169.49	0.0285		215.52	0.05		175.29	0.04		174.16	0.036
178.05	0.03		169.65	0.0265		217.36	0.051		175.35	0.04		174.34	0.033
178.16	0.03		169.89	0.0245		219.17	0.052		175.35	0.04		174.65	0.033
178.34	0.03		170.12	0.0255		220.3	0.053		175.45	0.04		174.9	0.04
178.54	0.03		170.28	0.0245		221.29	0.055		175.51	0.04		175.18	0.043
178.74	0.03		170.5	0.0255		221.95	0.056		175.57	0.04		175.46	0.043
178.92	0.03		170.76	0.0255		222.57	0.053		175.65	0.039		175.69	0.045
179.06	0.03		171.02	0.0275		223.19	0.054		175.79	0.039		175.9	0.041
179.25	0.03		171.3	0.0265		223.63	0.055		175.94	0.039		176.15	0.04
179.37	0.03		171.52	0.0285		223.9	0.057		176.15	0.038		176.29	0.037
179.59	0.03		171.79	0.0295		224.23	0.059		176.33	0.037		176.47	0.036
179.75	0.03		172.1	0.0295		224.42	0.06		176.6	0.036		176.64	0.036
179.95	0.029		172.25	0.0295		224.7	0.06		176.99	0.036		176.81	0.04
180.1	0.029		172.5	0.0305		224.91	0.064		177.34	0.036		177	0.039
180.15	0.029		172.76	0.0285		225.07	0.065		177.68	0.036		177.21	0.038
180.34	0.029		173.01	0.0285		225.27	0.064		177.94	0.036		177.37	0.037
180.55	0.029		173.3	0.0295		225.43	0.068		178.15	0.035		177.49	0.038
180.74	0.029		173.57	0.0305		225.55	0.069		178.35	0.035		177.65	0.038
180.9	0.029		173.82	0.0295		225.65	0.073		178.61	0.035		177.81	0.036
181.1	0.028		174.12	0.0305		225.75	0.072		178.83	0.035		177.96	0.037
181.29	0.028		174.28	0.0285		225.75	0.076		179	0.034		178.1	0.036
181.47	0.028		174.54	0.0295		225.85	0.078		179.18	0.034		178.15	0.036
181.66	0.028		174.81	0.0265		225.95	0.082		179.39	0.034		178.25	0.036
181.9	0.028		175.04	0.0285		226.01	0.083		179.56	0.034		178.46	0.036
182.1	0.028		175.36	0.0285		226.09	0.084		179.69	0.034		178.57	0.038
182.15	0.028		175.6	0.0285		226.16	0.087		179.87	0.034		178.75	0.04
182.33	0.028		175.87	0.0265		226.27	0.093		179.96	0.034		178.92	0.04
182.52	0.027		176.14	0.0285		226.35	0.094		180.1	0.034		179.11	0.041
182.74	0.027		176.34	0.0265		226.45	0.095		180.19	0.034		179.31	0.041
182.91	0.027		176.63	0.0255		226.55	0.099		180.35	0.034		179.51	0.042
183.11	0.027		176.92	0.0275		226.59	0.099		180.5	0.034		179.74	0.04
183.31	0.027		177.21	0.0265		226.71	0.104		180.7	0.034		179.99	0.039
183.55	0.027		177.51	0.0265		226.81	0.107		180.89	0.034		180.15	0.039
183.73	0.027		177.79	0.0275		226.9	0.112		181.12	0.033		180.24	0.042
183.96	0.027		178.04	0.0275		226.99	0.115		181.34	0.033		180.47	0.041
184.15	0.027		178.23	0.0265		227.14	0.123		181.55	0.033		180.71	0.041
184.2	0.027		178.52	0.0275		227.16	0.124		181.73	0.033		180.87	0.041
184.4	0.027		178.85	0.0275		227.29	0.123		181.87	0.033		181.07	0.038
184.64	0.027		179.15	0.0275		227.41	0.13		182.11	0.033		181.31	0.034
184.83	0.026		179.45	0.0255		227.49	0.134		182.23	0.033		181.49	0.032
184.99	0.026		179.71	0.0275		227.63	0.136		182.41	0.033		181.66	0.03
185.18	0.026		180.01	0.0275		227.75	0.143		182.62	0.033		181.9	0.029
185.44	0.026		180.2	0.0295		227.84	0.146		182.76	0.033		182.15	0.03
185.59	0.026		180.56	0.0295		227.93	0.15		182.92	0.033		182.19	0.033
185.78	0.026		180.79	0.0315		228.02	0.156		183.11	0.033		182.46	0.034
186	0.026		181.06	0.0315		228.2	0.157		183.31	0.033		182.66	0.036
186.07	0.026		181.37	0.0325		228.3	0.161		183.45	0.033		182.86	0.039
186.3	0.026		181.63	0.0315		228.41	0.166		183.6	0.033		183.07	0.041
186.51	0.026		181.96	0.0315		228.54	0.175		183.76	0.033		183.31	0.041
186.7	0.026		182.16	0.0315		228.7	0.175		183.95	0.033		183.54	0.04
186.89	0.026		182.44	0.0325		228.85	0.182		184.14	0.032		183.74	0.039
187.11	0.026		182.73	0.0305		228.95	0.188		184.15	0.032		183.94	0.037
187.31	0.027		182.98	0.0325		229.14	0.191		184.33	0.032		184.15	0.036
187.47	0.027		183.39	0.0325		229.23	0.196		184.51	0.032		184.28	0.037
187.69	0.028		183.59	0.0335		229.35	0.202		184.8	0.032		184.5	0.039
187.87	0.029		183.86	0.0345		229.49	0.205		184.87	0.032		184.73	0.037
188.05	0.031		184.14	0.0335		229.65	0.208		185.1	0.032		184.95	0.038
188.16	0.032		184.35	0.0335		229.75	0.215		185.29	0.032		185.2	0.037
188.41	0.034		184.68	0.0325		229.82	0.218		185.51	0.032		185.42	0.037
188.52	0.036		184.96	0.0325		229.97	0.222		185.65	0.031		185.61	0.036
188.79	0.038		185.23	0.0315		230.1	0.228		185.83	0.031		185.85	0.038
188.98	0.039		185.57	0.0325		230.27	0.234		186.05	0.031		186.04	0.037
189.15	0.039		185.82	0.0315		230.44	0.237		186.19	0.031		186.2	0.038
189.37	0.04		186.09	0.0335		230.59	0.241		186.39	0.031		186.35	0.037
189.56	0.04		186.3	0.0345		230.75	0.245		186.57	0.031		186.64	0.036
189.79	0.04		186.61	0.0365		230.93	0.249		186.81	0.031		186.9	0.034
189.98	0.04		186.9	0.0355		231.04	0.253		187.01	0.031		187.06	0.033
190.06	0.04		187.16	0.0365		231.21	0.258		187.2	0.031		187.33	0.033
190.29	0.04		187.45	0.0355		231.35	0.259		187.4	0.031		187.54	0.034
190.51	0.039		187.71	0.0365		231.49	0.263		187.59	0.031		187.73	0.034
190.69	0.039		187.96	0.0335		231.65	0.267		187.79	0.031		188	0.034
190.91	0.039		188.12	0.0335		231.76	0.272		188.01	0.031		188.1	0.033
191.1	0.038		188.4	0.0345		231.91	0.276		188.12	0.031		188.34	0.032
191.3	0.038		188.64	0.0355		232.07	0.277		188.32	0.031		188.54	0.03
191.49	0.037		188.89	0.0355		232.23	0.282		188.5	0.031		188.78	0.032
191.71	0.036		189.15	0.0355		232.36	0.283		188.71	0.031		189	0.032
191.91	0.034		189.42	0.0355		232.54	0.285		188.91	0.031		189.23	0.034
192.05	0.032		189.74	0.0335		232.65	0.288		189.14	0.031		189.48	0.033
192.23	0.03		190.01	0.0325		232.85	0.29		189.34	0.031		189.74	0.036
192.37	0.028		190.21	0.0305		233	0.293		189.56	0.031		189.96	0.035
192.64	0.026		190.45	0.0305		233.15	0.295		189.79	0.031		190.06	0.036
192.85	0.024		190.75	0.0305		233.3	0.297		190	0.031		190.31	0.036
193.01	0.023		191.05	0.0305		233.44	0.298		190.2	0.031		190.56	0.037
193.26	0.022		191.32	0.0325		233.64	0.3		190.45	0.031		190.8	0.035
193.45	0.022		191.55	0.0335		233.69	0.303		190.69	0.031		191.04	0.033
193.69	0.021		191.85	0.0345		233.81	0.302		190.9	0.031		191.34	0.034
193.84	0.021		192.06	0.0335		234.02	0.302		191.18	0.032		191.54	0.034
194.05	0.021		192.3	0.0335		234.18	0.306		191.4	0.032		191.8	0.035
194.19	0.021		192.56	0.0325		234.38	0.305		191.57	0.032		192.04	0.034
194.39	0.021		192.87	0.0325		234.46	0.306		191.86	0.032		192.11	0.035
194.62	0.021		193.16	0.0325		234.64	0.307		192.06	0.032		192.41	0.035
194.81	0.021		193.45	0.0335		234.81	0.307		192.32	0.032		192.65	0.036
195.1	0.021		193.7	0.0345		234.94	0.308		192.51	0.032		192.85	0.036
195.21	0.021		193.95	0.0335		235.1	0.307		192.75	0.032		193.11	0.036
195.42	0.021		194.14	0.0325		235.3	0.308		192.95	0.032		193.34	0.033
195.66	0.021		194.39	0.0335		235.43	0.308		193.24	0.032		193.57	0.031
195.89	0.022		194.65	0.0335		235.59	0.307		193.48	0.032		193.84	0.028
196.04	0.022		194.96	0.0325		235.65	0.307		193.71	0.032		194.05	0.028
196.2	0.022		195.24	0.0315		235.79	0.308		193.96	0.032		194.23	0.027
196.39	0.022		195.55	0.0315		235.96	0.307		194.07	0.032		194.42	0.027
196.6	0.023		195.84	0.0305		236.13	0.307		194.31	0.032		194.69	0.028
196.79	0.023		196.05	0.0295		236.27	0.305		194.51	0.032		194.95	0.029
197	0.023		196.25	0.0305		236.4	0.305		194.74	0.031		195.14	0.029
197.2	0.023		196.5	0.0295		236.54	0.304		194.99	0.031		195.4	0.03
197.41	0.023		196.73	0.0295		236.76	0.303		195.18	0.031		195.6	0.03
197.61	0.023		197	0.0315		236.91	0.302		195.44	0.031		195.85	0.028
197.82	0.024		197.23	0.0295		237.15	0.3		195.71	0.032		196.02	0.028
197.96	0.024		197.48	0.0295		237.26	0.299		195.96	0.032		196.2	0.027
198.13	0.024		197.71	0.0295		237.45	0.298		196.12	0.032		196.48	0.027
198.31	0.024		197.96	0.0305		237.59	0.296		196.37	0.033		196.7	0.028
198.59	0.024		198.19	0.0295		237.65	0.295		196.64	0.033		196.92	0.031
198.77	0.024		198.45	0.0305		237.81	0.294		196.9	0.033		197.14	0.03
198.91	0.024		198.7	0.0305		238.01	0.293		197.18	0.034		197.37	0.031
199.19	0.024		199.04	0.0305		238.13	0.291		197.35	0.034		197.6	0.033
199.4	0.024		199.31	0.0285		238.32	0.289		197.68	0.034		197.84	0.032
199.62	0.024		199.57	0.0285		238.41	0.288		197.92	0.034		198.01	0.033
199.78	0.024		199.85	0.0275		238.59	0.286		198.07	0.034		198.2	0.035
199.95	0.024		199.99	0.0275		238.76	0.285		198.29	0.034		198.49	0.036
200.07	0.023		200.21	0.0275		238.93	0.283		198.56	0.034		198.73	0.037
200.27	0.023		200.49	0.0295		239.04	0.281		198.78	0.034		198.9	0.036
200.48	0.023		200.82	0.0305		239.16	0.28		199.02	0.034		199.11	0.034
200.69	0.023		201.05	0.0325		239.32	0.278		199.31	0.034		199.35	0.034
200.91	0.023		201.3	0.0315		239.46	0.276		199.55	0.034		199.6	0.032
201.09	0.023		201.61	0.0325		239.65	0.274		199.78	0.034		199.82	0.031
201.3	0.023		201.82	0.0315		239.69	0.273		199.95	0.034		199.99	0.031
201.52	0.023		201.98	0.0315		239.82	0.269		200.12	0.034		200.23	0.032
201.74	0.023		202.21	0.0305		239.95	0.269		200.46	0.034		200.39	0.032
201.91	0.023		202.5	0.0305		240.11	0.266		200.66	0.034		200.64	0.032
202	0.023		202.73	0.0295		240.25	0.264		200.89	0.034		200.89	0.033
202.23	0.023		202.98	0.0295		240.4	0.263		201.14	0.034		201.09	0.033
202.43	0.023		203.24	0.0295		240.54	0.26		201.44	0.034		201.34	0.034
202.6	0.023		203.49	0.0295		240.66	0.259		201.75	0.034		201.59	0.033
202.81	0.024		203.76	0.0285		240.81	0.257		201.95	0.034		201.8	0.034
203.01	0.024		203.95	0.0305		240.95	0.256		202.09	0.034		201.95	0.033
203.24	0.024		204.14	0.0315		241.11	0.253		202.35	0.034		202.18	0.034
203.44	0.024		204.44	0.0305		241.25	0.251		202.65	0.034		202.4	0.033
203.65	0.024		204.73	0.0305		241.36	0.249		202.99	0.034		202.57	0.034
203.85	0.024		204.99	0.0325		241.55	0.247		203.31	0.034		202.86	0.033
203.95	0.024		205.24	0.0305		241.65	0.246		203.52	0.034		203.07	0.034
204.16	0.024		205.48	0.0295		241.69	0.244		203.77	0.034		203.31	0.033
204.4	0.025		205.7	0.0305		241.85	0.241		203.95	0.034		203.51	0.034
204.57	0.025		205.93	0.0305		241.95	0.24		204.09	0.034		203.75	0.034
204.75	0.025		206.07	0.0305		242.11	0.237		204.35	0.034		203.95	0.033
204.94	0.025		206.29	0.0315		242.27	0.236		204.6	0.034		204.05	0.032
205.2	0.025		206.54	0.0315		242.43	0.233		204.9	0.034		204.3	0.032
205.34	0.025		206.76	0.0315		242.58	0.232		205.19	0.034		204.51	0.03
205.61	0.025		207.01	0.0305		242.74	0.23		205.4	0.034		204.74	0.031
205.79	0.025		207.23	0.0315		242.82	0.228		205.6	0.034		205.01	0.031
205.95	0.025		207.5	0.0305		242.95	0.227		205.84	0.034		205.19	0.032
206.07	0.026		207.77	0.0315		243.11	0.225		205.99	0.034		205.43	0.033
206.3	0.026		207.95	0.0325		243.25	0.223		206.21	0.034		205.59	0.034
206.51	0.026		208.09	0.0345		243.38	0.221		206.41	0.034		205.84	0.032
206.7	0.026		208.35	0.0345		243.55	0.22		206.63	0.034		205.99	0.034
206.91	0.026		208.57	0.0355		243.55	0.218		206.87	0.034		206.19	0.034
207.12	0.027		208.75	0.0355		243.72	0.216		207.06	0.034		206.44	0.034
207.34	0.027		209.01	0.0355		243.89	0.214		207.3	0.034		206.64	0.035
207.55	0.027		209.27	0.0355		244.01	0.213		207.55	0.034		206.87	0.036
207.75	0.027		209.54	0.0355		244.11	0.211		207.77	0.034		207.07	0.038
207.89	0.027		209.77	0.0355		244.27	0.21		207.94	0.034		207.29	0.036
208.04	0.028		209.91	0.0345		244.36	0.208		208.07	0.034		207.52	0.036
208.25	0.028		210.13	0.0345		244.51	0.205		208.29	0.034		207.74	0.036
208.43	0.028		210.39	0.0355		244.69	0.206		208.5	0.035		207.93	0.036
208.6	0.028		210.59	0.0355		244.77	0.203		208.73	0.035		208.06	0.035
208.84	0.028		210.84	0.0355		244.95	0.202		208.94	0.035		208.31	0.037
209.04	0.028		211.04	0.0355		245.13	0.198		209.18	0.035		208.48	0.035
209.23	0.028		211.26	0.0355		245.2	0.2		209.39	0.035		208.7	0.034
209.43	0.028		211.52	0.0355		245.35	0.196		209.56	0.035		208.91	0.035
209.64	0.028		211.71	0.0355		245.51	0.197		209.84	0.035		209.14	0.036
209.81	0.029		211.85	0.0365		245.55	0.194		209.93	0.035		209.36	0.036
209.93	0.029		212.09	0.0385		245.69	0.192		210.09	0.036		209.57	0.037
210.13	0.029		212.29	0.0375		245.75	0.192		210.32	0.036		209.77	0.037
210.31	0.029		212.52	0.0375		245.91	0.191		210.54	0.036		209.9	0.035
210.52	0.029		212.76	0.0395		246.03	0.19		210.77	0.037		210.1	0.033
210.71	0.029		212.95	0.0395		246.15	0.188		210.99	0.037		210.34	0.033
210.91	0.029		213.15	0.0385		246.3	0.187		211.2	0.037		210.55	0.033
211.14	0.029		213.36	0.0385		246.44	0.187		211.45	0.037		210.77	0.034
211.36	0.03		213.6	0.0395		246.55	0.187		211.66	0.037		210.96	0.035
211.54	0.03		213.79	0.0395		246.67	0.184		211.85	0.038		211.18	0.035
211.79	0.03		213.93	0.0395		246.85	0.181		211.99	0.038		211.39	0.035
211.85	0.03		214.15	0.0395		246.95	0.18		212.19	0.038		211.55	0.035
212.06	0.03		214.36	0.0395		247.05	0.18		212.41	0.038		211.8	0.035
212.24	0.031		214.55	0.0405		247.16	0.178		212.59	0.038		211.88	0.034
212.41	0.031		214.79	0.0395		247.3	0.177		212.8	0.039		212.1	0.032
212.63	0.031		215	0.0395		247.4	0.176		213	0.039		212.27	0.027
212.88	0.031		215.26	0.0395		247.55	0.175		213.2	0.039		212.52	0.025
213.02	0.032		215.41	0.0405		247.59	0.175		213.47	0.039		212.7	0.025
213.26	0.032		215.65	0.0405		247.69	0.173		213.73	0.039		212.93	0.03
213.5	0.032		215.82	0.0415		247.85	0.172		213.85	0.039		213.15	0.034
213.66	0.032		215.97	0.0425		247.95	0.171		213.97	0.04		213.38	0.039
213.84	0.033		216.16	0.0435		248.05	0.17		214.24	0.04		213.61	0.041
213.94	0.033		216.39	0.0445		248.17	0.169		214.43	0.041		213.76	0.042
214.15	0.033		216.63	0.0455		248.35	0.168		214.61	0.041		213.85	0.039
214.34	0.033		216.79	0.0465		248.45	0.168		214.86	0.041		214.07	0.04
214.55	0.033		217	0.0465		248.55	0.166		215.11	0.042		214.3	0.046
214.73	0.034		217.19	0.0475		248.7	0.166		215.31	0.042		214.49	0.047
214.96	0.034		217.41	0.0465		248.76	0.165		215.52	0.043		214.69	0.047
215.13	0.034		217.64	0.0465		248.94	0.164		215.76	0.043		214.94	0.047
215.31	0.034		217.82	0.0465		249.05	0.163		215.86	0.043		215.13	0.047
215.52	0.035		218	0.0465		249.17	0.162		216.04	0.043		215.29	0.042
215.7	0.035		218.18	0.0475		249.31	0.161		216.27	0.044		215.45	0.044
215.85	0.035		218.45	0.0485		249.45	0.16		216.47	0.042		215.69	0.045
215.99	0.036		218.6	0.0495		249.55	0.16		216.64	0.041		215.85	0.047
216.19	0.036		218.79	0.0495		249.55	0.159		216.85	0.037		215.93	0.047
216.4	0.037		218.99	0.0505		249.65	0.158		217.05	0.035		216.15	0.049
216.6	0.037		219.16	0.0515		249.76	0.157		217.3	0.032		216.38	0.048
216.79	0.038		219.36	0.0535		249.89	0.157		217.49	0.035		216.5	0.048
216.99	0.038		219.59	0.0545		250.05	0.156		217.71	0.037		216.71	0.049
217.18	0.039		219.76	0.0555		250.14	0.155		217.85	0.038		216.94	0.05
217.43	0.04		219.86	0.0565		250.25	0.154		217.97	0.037		217.14	0.051
217.59	0.041		220.1	0.0565		250.38	0.154		218.18	0.042		217.35	0.052
217.75	0.043		220.29	0.0565		250.46	0.153		218.38	0.043		217.52	0.054
217.89	0.044		220.47	0.0575		250.64	0.153		218.64	0.045		217.73	0.053
218.09	0.045		220.68	0.0575		250.71	0.152		218.85	0.047		217.85	0.052
218.27	0.046		220.86	0.0585		250.84	0.162		219.02	0.047		218.01	0.052
218.47	0.047		221.01	0.0605		250.95	0.151		219.2	0.044		218.19	0.053
218.65	0.048		221.21	0.0625		251.05	0.15		219.44	0.046		218.36	0.053
218.85	0.049		221.39	0.0635		251.19	0.149		219.66	0.045		218.56	0.055
219.01	0.05		221.61	0.0655		251.31	0.149		219.8	0.046		218.75	0.058
219.2	0.05		221.75	0.0695		251.45	0.148		219.91	0.049		218.95	0.058
219.39	0.051		221.89	0.0705		251.55	0.148		220.13	0.052		219.09	0.06
219.63	0.052		222.1	0.0725		251.55	0.148		220.31	0.052		219.27	0.061
219.77	0.053		222.26	0.0745		251.65	0.147		220.51	0.054		219.49	0.061
219.86	0.054		222.49	0.0765		251.76	0.146		220.73	0.056		219.65	0.063
220.02	0.055		222.65	0.0785		251.86	0.146		220.9	0.056		219.82	0.065
220.23	0.057		222.84	0.0825		251.99	0.145		221.07	0.055		219.95	0.065
220.44	0.058		223.02	0.0875		252.14	0.145		221.21	0.059		220.11	0.066
220.56	0.059		223.25	0.0925		252.22	0.144		221.46	0.06		220.3	0.067
220.79	0.06		223.43	0.0935		252.3	0.144		221.68	0.06		220.47	0.066
220.99	0.061		223.59	0.0955		252.44	0.143		221.77	0.062		220.66	0.068
221.13	0.062		223.75	0.0965		252.53	0.142		221.93	0.065		220.84	0.069
221.3	0.063		223.85	0.0975		252.66	0.142		222.13	0.065		221.05	0.071
221.5	0.064		224.07	0.0965		252.79	0.142		222.3	0.067		221.19	0.074
221.7	0.065		224.24	0.1015		252.89	0.141		222.51	0.068		221.39	0.075
221.8	0.067		224.43	0.1045		253.04	0.141		222.71	0.069		221.54	0.076
221.94	0.068		224.66	0.1095		253.11	0.141		222.99	0.071		221.73	0.078
222.16	0.07		224.81	0.1095		253.22	0.14		223.16	0.073		221.84	0.081
222.34	0.072		224.99	0.1155		253.3	0.14		223.34	0.076		222	0.083
222.51	0.074		225.14	0.1175		253.45	0.139		223.51	0.08		222.19	0.086
222.66	0.076		225.31	0.1225		253.55	0.139		223.69	0.082		222.36	0.088
222.88	0.078		225.55	0.1245		253.61	0.138		223.79	0.086		222.57	0.09
223.07	0.081		225.68	0.1305		253.66	0.138		223.94	0.088		222.7	0.091
223.24	0.083		225.8	0.1335		253.85	0.138		224.13	0.09		222.9	0.094
223.43	0.086		225.96	0.1385		253.93	0.137		224.32	0.093		223.05	0.096
223.59	0.089		226.16	0.1435		253.97	0.137		224.46	0.097		223.25	0.098
223.75	0.092		226.3	0.1485		254.1	0.137		224.7	0.099		223.44	0.101
223.86	0.095		226.47	0.1525		254.22	0.136		224.88	0.104		223.57	0.104
224.04	0.098		226.71	0.1575		254.33	0.135		225.02	0.107		223.75	0.105
224.2	0.101		226.9	0.1625		254.45	0.135		225.19	0.111		223.89	0.107
224.39	0.104		227.07	0.1665		254.53	0.135		225.4	0.115		224.07	0.11
224.59	0.107		227.19	0.1715		254.64	0.135		225.59	0.118		224.19	0.113
224.8	0.111		227.39	0.1765		254.75	0.134		225.73	0.12		224.4	0.115
224.91	0.114		227.54	0.1815		254.81	0.134		225.77	0.124		224.56	0.118
225.13	0.118		227.7	0.1865		254.95	0.134		226.01	0.127		224.81	0.122
225.3	0.121		227.8	0.1915		255.05	0.133		226.13	0.132		224.99	0.124
225.47	0.125		227.95	0.1975		255.15	0.133		226.32	0.136		225.15	0.127
225.65	0.129		228.19	0.2025		255.25	0.133		226.49	0.142		225.32	0.131
225.75	0.133		228.31	0.2075		255.36	0.132		226.68	0.147		225.5	0.136
225.9	0.137		228.49	0.2135		255.45	0.132		226.85	0.153		225.66	0.139
226.07	0.141		228.68	0.2185		255.45	0.132		226.99	0.158		225.75	0.143
226.21	0.145		228.81	0.2225		255.55	0.131		227.2	0.164		225.93	0.147
226.39	0.149		229	0.2275		255.65	0.131		227.38	0.169		226.11	0.15
226.56	0.154		229.19	0.2325		255.75	0.131		227.56	0.173		226.31	0.153
226.74	0.159		229.38	0.2375		255.91	0.13		227.75	0.177		226.41	0.158
226.93	0.163		229.5	0.2425		256.04	0.13		227.81	0.183		226.63	0.162
227.15	0.168		229.71	0.2475		256.15	0.13		227.99	0.188		226.77	0.166
227.29	0.173		229.75	0.2535		256.15	0.129		228.11	0.193		227.01	0.17
227.45	0.178		229.95	0.2585		256.27	0.129		228.3	0.199		227.14	0.175
227.63	0.183		230.11	0.2635		256.35	0.129		228.5	0.204		227.32	0.178
227.75	0.188		230.25	0.2685		256.5	0.129		228.65	0.209		227.45	0.183
227.88	0.193		230.46	0.2725		256.56	0.128		228.79	0.213		227.61	0.188
228.05	0.198		230.6	0.2775		256.74	0.128		228.99	0.218		227.75	0.193
228.23	0.203		230.8	0.2815		256.84	0.128		229.14	0.223		227.85	0.199
228.39	0.208		230.95	0.2855		256.92	0.127		229.31	0.228		228	0.205
228.55	0.213		231.09	0.2895		256.97	0.127		229.43	0.232		228.24	0.209
228.73	0.218		231.26	0.2935		257.1	0.127		229.64	0.238		228.38	0.215
228.9	0.223		231.44	0.2965		257.17	0.127		229.75	0.243		228.59	0.22
229.05	0.228		231.61	0.3005		257.3	0.126		229.82	0.248		228.71	0.224
229.19	0.233		231.66	0.3045		257.4	0.126		230.05	0.253		228.9	0.23
229.36	0.238		231.84	0.3085		257.45	0.126		230.16	0.257		229.05	0.236
229.55	0.244		232	0.3115		257.45	0.125		230.35	0.263		229.27	0.242
229.68	0.249		232.16	0.3145		257.59	0.125		230.5	0.268		229.39	0.248
229.84	0.253		232.35	0.3185		257.65	0.125		230.68	0.273		229.55	0.253
229.96	0.258		232.5	0.3215		257.75	0.124		230.81	0.277		229.74	0.259
230.1	0.263		232.64	0.3235		257.85	0.124		231.02	0.283		229.77	0.264
230.25	0.267		232.8	0.3275		257.95	0.124		231.19	0.286		229.94	0.269
230.43	0.272		232.96	0.3295		258.05	0.124		231.31	0.29		230.09	0.274
230.59	0.276		233.15	0.3305		258.15	0.124		231.52	0.294		230.25	0.28
230.74	0.28		233.31	0.3325		258.25	0.123		231.63	0.298		230.46	0.285
230.89	0.285		233.45	0.3345		258.35	0.123		231.66	0.302		230.61	0.29
231.05	0.289		233.63	0.3355		258.41	0.123		231.82	0.307		230.75	0.296
231.24	0.293		233.69	0.3375		258.51	0.123		232	0.311		230.91	0.301
231.36	0.297		233.85	0.3385		258.61	0.122		232.21	0.314		231.1	0.306
231.55	0.301		233.99	0.3395		258.71	0.122		232.35	0.318		231.25	0.311
231.65	0.305		234.16	0.3405		258.85	0.122		232.45	0.321		231.41	0.316
231.75	0.309		234.3	0.3415		258.95	0.121		232.65	0.324		231.55	0.322
231.9	0.313		234.49	0.3415		259.03	0.121		232.81	0.327		231.65	0.328
232.07	0.316		234.61	0.3415		259.05	0.121		232.97	0.33		231.75	0.332
232.23	0.319		234.79	0.3415		259.15	0.121		233.13	0.334		231.95	0.338
232.38	0.323		234.95	0.3425		259.24	0.12		233.25	0.337		232.15	0.342
232.51	0.325		235.13	0.3425		259.34	0.121		233.45	0.34		232.29	0.345
232.71	0.328		235.27	0.3425		259.45	0.12		233.59	0.344		232.41	0.349
232.9	0.331		235.4	0.3425		259.45	0.12		233.73	0.347		232.56	0.353
233.02	0.333		235.56	0.3425		259.55	0.119		233.86	0.349		232.7	0.357
233.15	0.335		235.65	0.3415		259.65	0.119		234.02	0.352		232.9	0.361
233.35	0.337		235.77	0.3405		259.75	0.119		234.18	0.353		233.05	0.364
233.49	0.339		235.9	0.3395		259.85	0.119		234.31	0.355		233.18	0.368
233.63	0.341		236.07	0.3385		259.87	0.119		234.49	0.357		233.38	0.372
233.71	0.343		236.25	0.3375		260.01	0.119		234.61	0.358		233.55	0.375
233.8	0.345		236.39	0.3365		260.05	0.118		234.75	0.36		233.65	0.378
233.97	0.346		236.51	0.3355		260.16	0.118		234.9	0.361		233.74	0.38
234.14	0.347		236.74	0.3345		260.27	0.118		235.07	0.362		233.85	0.383
234.29	0.348		236.85	0.3325		260.35	0.118		235.24	0.363		234.06	0.385
234.45	0.349		237.01	0.3315		260.44	0.117		235.36	0.363		234.25	0.387
234.59	0.35		237.16	0.3295		260.55	0.117		235.5	0.364		234.38	0.389
234.76	0.35		237.32	0.3275		260.65	0.117		235.65	0.364		234.55	0.391
234.86	0.35		237.43	0.3265		260.65	0.117		235.76	0.365		234.69	0.393
235.01	0.35		237.57	0.3245		260.75	0.116		235.86	0.365		234.86	0.394
235.19	0.35		237.65	0.3225		260.86	0.116		236	0.365		235	0.395
235.32	0.349		237.8	0.3215		260.95	0.116		236.14	0.365		235.13	0.396
235.45	0.348		237.99	0.3195		261.05	0.116		236.29	0.366		235.3	0.397
235.63	0.346		238.15	0.3175		261.15	0.116		236.41	0.365		235.45	0.398
235.73	0.344		238.26	0.3155		261.25	0.115		236.57	0.365		235.57	0.398
235.82	0.343		238.4	0.3125		261.35	0.115		236.72	0.365		235.66	0.398
236.01	0.342		238.55	0.3105		261.44	0.115		236.85	0.364		235.8	0.398
236.09	0.341		238.69	0.3085		261.45	0.115		236.99	0.363		235.96	0.399
236.3	0.341		238.86	0.3065		261.45	0.114		237.19	0.362		236.06	0.399
236.43	0.341		239	0.3035		261.55	0.114		237.34	0.361		236.25	0.399
236.55	0.342		239.14	0.3015		261.65	0.114		237.5	0.36		236.38	0.399
236.71	0.342		239.25	0.2995		261.75	0.114		237.56	0.359		236.54	0.398
236.85	0.341		239.41	0.2965		261.85	0.114		237.65	0.357		236.7	0.397
237	0.34		239.59	0.2945		261.89	0.113		237.74	0.356		236.85	0.397
237.14	0.339		239.65	0.2915		261.96	0.113		237.93	0.354		236.98	0.395
237.26	0.338		239.7	0.2895		262.05	0.113		238.11	0.352		237.13	0.394
237.43	0.336		239.89	0.2865		262.15	0.113		238.22	0.351		237.26	0.392
237.55	0.334		240.02	0.2845		262.21	0.112		238.35	0.349		237.44	0.391
237.65	0.332		240.21	0.2815		262.35	0.112		238.48	0.347		237.56	0.39
237.77	0.33		240.35	0.2795		262.55	0.112		238.64	0.346		237.65	0.388
237.91	0.328		240.5	0.2775		262.75	0.112		238.77	0.344		237.72	0.387
238.02	0.326		240.59	0.2745		262.94	0.112		238.9	0.342		237.91	0.385
238.19	0.324		240.75	0.2725		263.17	0.111		239.05	0.339		238.05	0.383
238.32	0.322		240.91	0.2695		263.46	0.111		239.15	0.337		238.22	0.381
238.45	0.32		241.06	0.2675		263.61	0.11		239.29	0.335		238.35	0.38
238.59	0.318		241.21	0.2645		263.93	0.11		239.5	0.333		238.46	0.377
238.75	0.315		241.3	0.2625		264.23	0.11		239.56	0.331		238.65	0.375
238.9	0.313		241.46	0.2595		264.56	0.109		239.65	0.329		238.79	0.373
239.02	0.311		241.65	0.2575		264.93	0.108		239.76	0.327		238.93	0.37
239.2	0.308		241.67	0.2555		265.25	0.108		239.91	0.325		239.05	0.367
239.29	0.306		241.85	0.2525		265.5	0.108		240.01	0.322		239.16	0.365
239.46	0.303		241.95	0.2505		265.79	0.107		240.19	0.32		239.31	0.363
239.59	0.301		242.06	0.2485		266.07	0.107		240.32	0.318		239.49	0.361
239.65	0.299		242.2	0.2465		266.39	0.106		240.45	0.315		239.6	0.359
239.77	0.296		242.35	0.2435		266.7	0.106		240.57	0.313		239.67	0.356
239.9	0.294		242.46	0.2415		267	0.106		240.67	0.311		239.75	0.354
240.02	0.291		242.64	0.2395		267.33	0.105		240.84	0.308		239.93	0.351
240.16	0.289		242.75	0.2375		267.42	0.105		241.01	0.305		240.05	0.348
240.32	0.286		242.91	0.2355		267.73	0.104		241.11	0.303		240.22	0.346
240.45	0.284		243.03	0.2325		267.92	0.104		241.25	0.3		240.36	0.344
240.56	0.281		243.17	0.2315		268.15	0.103		241.35	0.298		240.52	0.341
240.71	0.279		243.29	0.2285		268.49	0.103		241.53	0.295		240.63	0.339
240.85	0.276		243.5	0.2265		268.71	0.102		241.65	0.293		240.74	0.336
241	0.274		243.55	0.2245		268.95	0.102		241.69	0.291		240.89	0.332
241.15	0.271		243.61	0.2225		269.23	0.102		241.81	0.289		241.05	0.329
241.3	0.269		243.75	0.2215		269.35	0.101		241.95	0.286		241.22	0.327
241.4	0.266		243.9	0.2195		269.55	0.101		242.06	0.284		241.27	0.323
241.56	0.264		244.05	0.2175		269.76	0.1		242.17	0.282		241.45	0.321
241.65	0.262		244.19	0.2155		270.02	0.1		242.35	0.279		241.59	0.318
241.75	0.259		244.31	0.2135		270.23	0.099		242.49	0.277		241.65	0.316
241.85	0.257		244.45	0.2115		270.51	0.099		242.6	0.275		241.76	0.313
241.96	0.254		244.59	0.2105		270.71	0.099		242.75	0.273		241.93	0.31
242.08	0.252		244.7	0.2085		270.93	0.098		242.88	0.271		241.99	0.308
242.25	0.249		244.84	0.2065		271.11	0.098		243	0.269		242.15	0.305
242.39	0.247		245.03	0.2045		271.35	0.097		243.13	0.267		242.27	0.303
242.55	0.245		245.15	0.2035		271.5	0.097		243.26	0.264		242.43	0.3
242.66	0.243		245.27	0.2015		271.72	0.097		243.44	0.262		242.54	0.298
242.75	0.24		245.38	0.2005		271.9	0.096		243.55	0.26		242.7	0.296
242.88	0.238		245.54	0.1985		272.11	0.096		243.55	0.258		242.81	0.293
243.03	0.236		245.56	0.1975		272.31	0.095		243.66	0.256		242.91	0.291
243.16	0.234		245.74	0.1955		272.56	0.095		243.79	0.254		243.09	0.288
243.32	0.232		245.77	0.1945		272.78	0.095		243.95	0.252		243.22	0.286
243.46	0.23		245.95	0.1925		273.01	0.094		244.11	0.25		243.39	0.283
243.55	0.228		246.08	0.1915		273.22	0.094		244.2	0.249		243.54	0.281
243.58	0.226		246.24	0.1895		273.35	0.093		244.31	0.247		243.55	0.278
243.75	0.224		246.35	0.1885		273.39	0.093		244.43	0.245		243.65	0.276
243.88	0.222		246.45	0.1875		273.6	0.093		244.56	0.243		243.79	0.273
244.05	0.22		246.59	0.1855		273.84	0.092		244.69	0.241		243.89	0.271
244.15	0.218		246.72	0.1845		274.05	0.092		244.84	0.239		243.99	0.269
244.25	0.216		246.85	0.1835		274.31	0.092		245	0.238		244.16	0.267
244.35	0.214		247.01	0.1825		274.49	0.091		245.13	0.236		244.26	0.265
244.5	0.212		247.08	0.1805		274.71	0.091		245.25	0.234		244.4	0.263
244.61	0.21		247.25	0.1795		274.85	0.091		245.41	0.232		244.53	0.261
244.79	0.208		247.36	0.1785		275.09	0.09		245.48	0.231		244.72	0.258
244.95	0.207		247.46	0.1765		275.26	0.09		245.55	0.229		244.8	0.256
245.05	0.205		247.55	0.1755		275.38	0.089		245.65	0.227		244.98	0.254
245.16	0.203		247.63	0.1745		275.55	0.089		245.75	0.225		245.09	0.253
245.34	0.202		247.75	0.1735		275.73	0.089		245.88	0.224		245.22	0.251
245.41	0.2		247.86	0.1725		275.94	0.088		246.05	0.222		245.35	0.249
245.55	0.198		247.98	0.1715		276.19	0.088		246.15	0.22		245.49	0.247
245.63	0.197		248.09	0.1705		276.35	0.087		246.29	0.219		245.55	0.245
245.75	0.195		248.21	0.1695		276.51	0.087		246.43	0.217		245.65	0.243
245.85	0.194		248.35	0.1685		276.74	0.087		246.49	0.216		245.76	0.242
245.95	0.192		248.5	0.1675		276.9	0.087		246.65	0.214		245.86	0.24
246.11	0.191		248.65	0.1655		277.01	0.086		246.74	0.213		246.01	0.238
246.2	0.189		248.75	0.1655		277.19	0.086		246.85	0.212		246.15	0.237
246.35	0.188		248.85	0.1645		277.35	0.085		246.99	0.21		246.27	0.235
246.45	0.186		248.98	0.1635		277.48	0.085		247.11	0.209		246.44	0.233
246.56	0.185		249.06	0.1625		277.73	0.085		247.25	0.208		246.46	0.232
246.72	0.184		249.25	0.1615		277.9	0.084		247.35	0.207		246.65	0.23
246.85	0.182		249.34	0.1605		278.11	0.084		247.46	0.205		246.75	0.229
246.95	0.181		249.45	0.1595		278.25	0.084		247.55	0.204		246.91	0.227
247.1	0.18		249.55	0.1585		278.46	0.083		247.6	0.203		247	0.226
247.25	0.179		249.58	0.1585		278.64	0.083		247.75	0.202		247.11	0.224
247.3	0.177		249.7	0.1575		278.8	0.083		247.86	0.201		247.25	0.223
247.44	0.176		249.81	0.1565		278.97	0.083		247.95	0.2		247.35	0.221
247.55	0.175		249.95	0.1555		279.18	0.082		248.08	0.199		247.48	0.22
247.56	0.174		250.05	0.1555		279.29	0.082		248.15	0.198		247.55	0.218
247.71	0.172		250.15	0.1545		279.4	0.082		248.35	0.197		247.65	0.217
247.8	0.171		250.27	0.1535		279.64	0.081		248.46	0.196		247.75	0.216
247.95	0.17		250.44	0.1525		279.83	0.081		248.58	0.195		247.91	0.214
248.03	0.169		250.55	0.1525		280.02	0.081		248.71	0.194		248	0.213
248.15	0.168		250.7	0.1515		280.15	0.081		248.77	0.193		248.14	0.212
248.29	0.167		250.75	0.1505		280.34	0.08		248.95	0.192		248.22	0.211
248.43	0.166		250.89	0.1495		280.54	0.08		249.05	0.191		248.38	0.209
248.55	0.165		250.96	0.1495		280.71	0.08		249.15	0.19		248.48	0.208
248.65	0.164		251.1	0.1485		280.86	0.08		249.25	0.189		248.65	0.207
248.75	0.163		251.22	0.1485		281.02	0.08		249.44	0.188		248.69	0.206
248.86	0.162		251.35	0.1475		281.2	0.079		249.45	0.187		248.85	0.205
248.96	0.161		251.44	0.1465		281.31	0.079		249.55	0.186		248.95	0.204
249.11	0.16		251.55	0.1465		281.51	0.079		249.63	0.185		249.09	0.203
249.25	0.16		251.55	0.1455		281.73	0.079		249.72	0.185		249.22	0.202
249.34	0.159		251.66	0.1445		281.8	0.078		249.85	0.184		249.35	0.2
249.48	0.158		251.83	0.1445		282.01	0.078		249.96	0.183		249.45	0.2
249.55	0.157		251.88	0.1435		282.21	0.078		250.08	0.182		249.55	0.199
249.56	0.156		252.04	0.1435		282.44	0.078		250.15	0.181		249.55	0.198
249.7	0.155		252.15	0.1425		282.61	0.077		250.27	0.181		249.65	0.197
249.81	0.154		252.24	0.1425		282.76	0.077		250.45	0.18		249.8	0.196
249.95	0.154		252.33	0.1415		282.98	0.077		250.54	0.179		249.9	0.195
250.03	0.153		252.45	0.1415		283.11	0.077		250.65	0.179		250.09	0.194
250.15	0.152		252.55	0.1405		283.25	0.077		250.71	0.178		250.15	0.193
250.25	0.151		252.69	0.1405		283.26	0.076		250.85	0.177		250.27	0.192
250.4	0.15		252.76	0.1395		283.41	0.076		250.95	0.177		250.41	0.191
250.45	0.15		252.88	0.1395		283.61	0.076		251.05	0.176		250.48	0.19
250.61	0.149		252.95	0.1385		283.8	0.076		251.19	0.175		250.65	0.189
250.75	0.148		253.15	0.1385		283.99	0.076		251.3	0.175		250.75	0.188
250.81	0.148		253.25	0.1375		284.16	0.076		251.38	0.174		250.86	0.188
250.95	0.147		253.34	0.1365		284.31	0.075		251.53	0.173		250.95	0.187
251.03	0.146		253.41	0.1365		284.53	0.075		251.55	0.173		251.06	0.186
251.15	0.145		253.55	0.1355		284.7	0.075		251.64	0.172		251.16	0.186
251.31	0.145		253.58	0.1355		284.9	0.075		251.74	0.172		251.3	0.185
251.4	0.144		253.7	0.1345		285.06	0.075		251.83	0.171		251.44	0.184
251.54	0.144		253.8	0.1345		285.25	0.074		251.95	0.17		251.53	0.183
251.56	0.143		253.88	0.1335		285.29	0.074		252.05	0.17		251.56	0.183
251.65	0.142		254.01	0.1335		285.45	0.074		252.17	0.169		251.65	0.182
251.71	0.142		254.1	0.1325		285.6	0.074		252.25	0.169		251.74	0.181
251.85	0.141		254.19	0.1325		285.78	0.074		252.41	0.168		251.85	0.181
251.96	0.14		254.33	0.1325		285.96	0.074		252.47	0.168		251.95	0.18
252.05	0.14		254.43	0.1315		286.21	0.073		252.55	0.167		252.13	0.179
252.16	0.139		254.55	0.1315		286.39	0.074		252.69	0.167		252.2	0.179
252.3	0.139		254.64	0.1305		286.58	0.073		252.81	0.166		252.31	0.178
252.44	0.138		254.69	0.1305		286.76	0.073		252.93	0.166		252.44	0.177
252.47	0.138		254.83	0.1295		286.91	0.073		253.05	0.165		252.55	0.177
252.56	0.137		254.9	0.1295		287.16	0.073		253.13	0.165		252.64	0.176
252.72	0.136		255.01	0.1285		287.38	0.073		253.25	0.164		252.74	0.175
252.81	0.136		255.16	0.1285		287.64	0.073		253.35	0.164		252.85	0.175
252.94	0.135		255.26	0.1285		287.88	0.072		253.45	0.163		252.95	0.174
253.01	0.135		255.35	0.1275		288.22	0.072		253.55	0.163		253.05	0.174
253.19	0.134		255.45	0.1275		288.58	0.071		253.56	0.163		253.21	0.173
253.25	0.134		255.45	0.1275		288.81	0.072		253.69	0.162		253.25	0.172
253.35	0.133		255.55	0.1265		289.14	0.072		253.76	0.162		253.34	0.172
253.45	0.133		255.65	0.1265		289.3	0.071		253.85	0.161		253.49	0.171
253.55	0.132		255.75	0.1265		289.65	0.071		253.95	0.161		253.55	0.171
253.63	0.132		255.85	0.1255		289.95	0.071		254.05	0.161		253.58	0.17
253.66	0.132		255.95	0.1255		290.2	0.071		254.15	0.16		253.67	0.17
253.76	0.131		256.06	0.1245		290.55	0.07		254.26	0.16		253.83	0.169
253.89	0.131		256.15	0.1245		290.78	0.07		254.4	0.159		253.9	0.169
253.97	0.13		256.27	0.1235		291.15	0.07		254.49	0.159		254	0.168
254.06	0.13		256.36	0.1235		291.35	0.07		254.64	0.158		254.15	0.168
254.17	0.129		256.45	0.1235		291.6	0.069		254.65	0.158		254.24	0.167
254.3	0.129		256.6	0.1225		291.93	0.069		254.79	0.158		254.33	0.167
254.4	0.128		256.67	0.1225		292.27	0.069		254.85	0.157		254.45	0.166
254.47	0.128		256.79	0.1225		292.51	0.069		254.95	0.157		254.55	0.166
254.64	0.128		256.86	0.1225		292.89	0.069		255.08	0.157		254.64	0.165
254.67	0.127		256.95	0.1215		293.13	0.069		255.16	0.156		254.71	0.165
254.81	0.127		257.05	0.1215		293.24	0.069		255.25	0.156		254.83	0.165
254.91	0.126		257.15	0.1215		293.63	0.068		255.41	0.155		254.95	0.164
255.04	0.126		257.25	0.1205		293.91	0.068		255.45	0.155		255.03	0.164
255.15	0.126		257.35	0.1205		294.12	0.068		255.45	0.155		255.15	0.163
255.25	0.125		257.45	0.1205		294.51	0.068		255.55	0.154		255.25	0.163
255.34	0.125		257.48	0.1195		294.76	0.068		255.65	0.154		255.35	0.162
255.45	0.124		257.56	0.1195		295.05	0.068		255.77	0.154		255.45	0.162
255.45	0.124		257.65	0.1195		295.39	0.068		255.85	0.153		255.45	0.161
255.55	0.124		257.75	0.1185		295.6	0.068		256.01	0.153		255.55	0.161
255.65	0.123		257.85	0.1185		295.91	0.068		256.05	0.153		255.65	0.16
255.7	0.123		257.92	0.1185		296.31	0.067		256.15	0.153		255.75	0.16
255.83	0.122		258.05	0.1175		296.61	0.067		256.25	0.152		255.89	0.16
255.9	0.122		258.15	0.1175		296.9	0.067		256.35	0.152		255.95	0.159
256.09	0.121		258.22	0.1175		297.15	0.067		256.45	0.152		256.05	0.159
256.29	0.121		258.35	0.1165		297.4	0.067		256.55	0.151		256.15	0.158
256.5	0.12		258.35	0.1165		297.69	0.067		256.65	0.15		256.24	0.158
256.76	0.12		258.46	0.1165		297.99	0.067		256.75	0.15		256.33	0.157
257	0.119		258.55	0.1155		298.3	0.067		256.85	0.15		256.42	0.157
257.27	0.119		258.65	0.1155		298.56	0.067		256.95	0.15		256.55	0.157
257.5	0.118		258.75	0.1155		298.91	0.067		257.01	0.15		256.65	0.156
257.74	0.118		258.85	0.1155		299.15	0.066		257.1	0.149		256.71	0.156
258.03	0.117		258.95	0.1145		299.31	0.067		257.21	0.149		256.84	0.155
258.37	0.117		259.05	0.1145		299.63	0.067		257.35	0.149		256.95	0.155
258.65	0.116		259.14	0.1145		300.04	0.066		257.41	0.148		256.95	0.155
258.99	0.116		259.21	0.1135		300.25	0.066		257.45	0.148		257.1	0.154
259.24	0.115		259.35	0.1135		300.55	0.066		257.53	0.148		257.22	0.154
259.49	0.114		259.41	0.1135		300.86	0.066		257.65	0.147		257.31	0.154
259.76	0.114		259.45	0.1135		301.15	0.067		257.83	0.147		257.36	0.153
260.01	0.113		259.45	0.1125		301.38	0.066		258.05	0.147		257.45	0.153
260.31	0.113		259.56	0.1125		301.63	0.067		258.34	0.146		257.45	0.153
260.6	0.112		259.66	0.1125		301.9	0.067		258.65	0.146		257.58	0.152
260.87	0.112		259.75	0.1115		302.34	0.066		258.96	0.145		257.65	0.152
261.14	0.111		259.85	0.1115		302.58	0.067		259.26	0.145		257.74	0.151
261.4	0.111		259.95	0.1115		302.9	0.067		259.5	0.144		257.76	0.151
261.53	0.11		260	0.1115		303.05	0.066		259.79	0.144		257.91	0.151
261.79	0.109		260.15	0.1105		303.35	0.067		260.06	0.143		258.05	0.15
262.03	0.109		260.19	0.1105		303.61	0.067		260.4	0.143		258.12	0.15
262.26	0.108		260.29	0.1105		303.9	0.067		260.7	0.143		258.21	0.15
262.51	0.108		260.35	0.1105		304.2	0.067		261	0.142		258.3	0.149
262.83	0.107		260.48	0.1095		304.5	0.067		261.33	0.142		258.37	0.149
263	0.107		260.55	0.1095		304.75	0.067		261.48	0.142		258.45	0.149
263.29	0.106		260.65	0.1095		305.01	0.067		261.74	0.142		258.55	0.148
263.45	0.105		260.71	0.1095		305.22	0.067		261.99	0.141		258.65	0.148
263.6	0.105		260.81	0.1085		305.48	0.067		262.21	0.141		258.75	0.147
263.81	0.104		260.94	0.1085		305.78	0.068		262.56	0.14		258.85	0.147
264.05	0.104		261	0.1085		306.04	0.067		262.83	0.14		258.91	0.147
264.3	0.103		261.08	0.1075		306.39	0.068		263.06	0.139		259.05	0.146
264.5	0.103		261.17	0.1075		306.74	0.068		263.3	0.139		259.12	0.146
264.73	0.102		261.26	0.1075		306.99	0.068		263.45	0.138		259.2	0.146
264.96	0.102		261.35	0.1075		307.16	0.068		263.62	0.138		259.29	0.145
265.12	0.101		261.45	0.1065		307.43	0.068		263.87	0.138		259.35	0.145
265.31	0.101		261.45	0.1065		307.72	0.068		264.16	0.137		259.42	0.145
265.46	0.1		261.45	0.1065		308.13	0.069		264.41	0.137		259.49	0.144
265.66	0.1		261.56	0.1065		308.36	0.069		264.66	0.136		259.64	0.144
265.87	0.099		261.65	0.1055		308.65	0.069		264.91	0.136		259.89	0.143
266.09	0.098		261.75	0.1055		308.9	0.069		265.11	0.135		260.15	0.143
266.31	0.098		261.85	0.1055		309.09	0.069		265.3	0.135		260.42	0.142
266.5	0.097		261.9	0.1055		309.3	0.069		265.46	0.135		260.71	0.142
266.7	0.097		261.95	0.1045		309.63	0.07		265.66	0.134		260.98	0.141
266.89	0.096		262.05	0.1045		309.91	0.07		265.85	0.134		261.34	0.141
267.12	0.096		262.15	0.1045		310.24	0.07		266.11	0.134		261.49	0.141
267.3	0.095		262.17	0.1045		310.51	0.069		266.29	0.133		261.8	0.14
267.35	0.095		262.3	0.1035		310.8	0.07		266.5	0.133		262.1	0.139
267.51	0.094		262.39	0.1035		311.05	0.07		266.73	0.132		262.4	0.139
267.7	0.094		262.5	0.1035		311.2	0.07		266.91	0.132		262.75	0.138
267.91	0.093		262.59	0.1035		311.45	0.07		267.15	0.131		263.06	0.138
268.09	0.093		262.65	0.1025		311.75	0.07		267.35	0.131		263.37	0.137
268.31	0.092		262.7	0.1025		312.03	0.071		267.45	0.131		263.51	0.137
268.52	0.092		262.83	0.1025		312.31	0.071		267.66	0.131		263.76	0.136
268.76	0.091		262.85	0.1025		312.56	0.071		267.91	0.13		264.09	0.136
268.9	0.091		262.95	0.1015		312.96	0.071		268.1	0.13		264.36	0.135
269.1	0.09		263.05	0.1015		313.14	0.071		268.34	0.13		264.65	0.134
269.29	0.09		263.11	0.1015		313.45	0.071		268.57	0.13		264.89	0.134
269.46	0.089		263.21	0.1015		313.76	0.072		268.76	0.13		265.12	0.133
269.56	0.089		263.35	0.1005		314.04	0.072		268.99	0.13		265.34	0.132
269.8	0.088		263.39	0.1005		314.3	0.072		269.14	0.13		265.5	0.132
269.95	0.088		263.45	0.1005		314.56	0.072		269.34	0.129		265.74	0.131
270.2	0.087		263.45	0.1005		314.8	0.072		269.44	0.129		265.94	0.131
270.36	0.087		263.55	0.1005		314.99	0.072		269.65	0.128		266.19	0.13
270.54	0.086		263.61	0.0995		315.3	0.072		269.84	0.128		266.44	0.129
270.74	0.086		263.65	0.0995		315.65	0.072		270.07	0.128		266.66	0.129
270.93	0.085		263.75	0.0995		315.9	0.073		270.21	0.127		266.86	0.128
271.07	0.084		263.85	0.0995		316.15	0.073		270.41	0.127		267.11	0.128
271.35	0.084		263.86	0.0985		316.38	0.073		270.6	0.127		267.34	0.127
271.5	0.083		263.96	0.0985		316.68	0.073		270.8	0.126		267.39	0.126
271.77	0.082		264.05	0.0985		316.95	0.073		271.02	0.126		267.65	0.126
272.24	0.082		264.15	0.0985		317.13	0.073		271.15	0.126		267.9	0.125
272.54	0.081		264.19	0.0985		317.36	0.074		271.34	0.126		268.14	0.125
272.87	0.08		264.29	0.0975		317.63	0.074		271.45	0.125		268.39	0.124
273.2	0.079		264.35	0.0975		317.97	0.074		271.64	0.125		268.6	0.123
273.43	0.078		264.41	0.0975		318.28	0.074		271.81	0.124		268.82	0.123
273.76	0.077		264.49	0.0975		318.52	0.074		272.04	0.124		269	0.122
274.09	0.077		264.59	0.0965		318.79	0.074		272.25	0.124		269.21	0.122
274.38	0.076		264.65	0.0965		319	0.075		272.49	0.123		269.35	0.121
274.71	0.075		264.75	0.0965		319.25	0.075		272.64	0.123		269.49	0.12
274.99	0.074		264.85	0.0965		319.52	0.075		272.76	0.122		269.68	0.12
275.34	0.074		264.89	0.0965		319.84	0.075		272.95	0.122		269.93	0.119
275.46	0.073		264.95	0.0955		320.13	0.075		273.14	0.121		270.2	0.119
275.81	0.072		265.01	0.0955		320.45	0.076		273.29	0.121		270.4	0.118
276.2	0.071		265.15	0.0955		320.69	0.076		273.36	0.12		270.6	0.117
276.5	0.071		265.15	0.0955		320.94	0.076		273.54	0.12		270.76	0.117
276.78	0.07		265.25	0.0955		321.26	0.076		273.78	0.119		271.01	0.116
277.15	0.069		265.35	0.0945		321.55	0.076		273.95	0.119		271.19	0.116
277.35	0.069		265.45	0.0945		321.86	0.076		274.11	0.118		271.35	0.115
277.7	0.068		265.45	0.0945		322.13	0.077		274.33	0.118		271.44	0.114
277.96	0.068		265.45	0.0945		322.31	0.077		274.58	0.117		271.64	0.114
278.28	0.067		265.55	0.0945		322.64	0.077		274.71	0.117		271.81	0.113
278.64	0.066		265.65	0.0935		322.95	0.077		274.94	0.116		272.07	0.113
279.01	0.066		265.71	0.0935		323.06	0.078		275.05	0.116		272.26	0.112
279.24	0.065		265.75	0.0935		323.29	0.077		275.25	0.115		272.5	0.111
279.4	0.065		265.81	0.0935		323.64	0.077		275.35	0.115		272.62	0.111
279.65	0.064		265.85	0.0925		324	0.078		275.45	0.114		272.84	0.11
280	0.064		265.95	0.0925		324.28	0.078		275.63	0.114		273.05	0.11
280.34	0.063		266.05	0.0925		324.51	0.078		275.81	0.114		273.25	0.109
280.66	0.063		266.12	0.0925		324.75	0.078		276.04	0.113		273.35	0.109
280.95	0.062		266.16	0.0925		324.95	0.079		276.25	0.113		273.45	0.108
281.25	0.062		266.25	0.0925		325.15	0.079		276.39	0.112		273.7	0.107
281.41	0.061		266.35	0.0915		325.47	0.079		276.55	0.112		273.89	0.107
281.68	0.061		266.45	0.0915		325.8	0.079		276.7	0.111		274.11	0.106
282.05	0.06		266.47	0.0915		326.01	0.08		276.93	0.111		274.34	0.106
282.45	0.06		266.55	0.0915		326.31	0.08		277.09	0.11		274.54	0.105
282.74	0.059		266.61	0.0915		326.73	0.08		277.23	0.11		274.7	0.105
283.03	0.059		266.68	0.0905		326.85	0.08		277.35	0.11		274.85	0.104
283.28	0.058		266.75	0.0905		327.1	0.081		277.49	0.109		275.04	0.104
283.63	0.058		266.8	0.0905		327.39	0.082		277.7	0.109		275.19	0.103
283.95	0.058		266.97	0.0905		327.63	0.081		277.85	0.108		275.4	0.102
284.16	0.057		267.15	0.0905		327.99	0.082		278.05	0.108		275.68	0.101
284.48	0.057		267.35	0.0895		328.24	0.083		278.28	0.107		275.95	0.1
284.86	0.057		267.5	0.0895		328.52	0.083		278.45	0.107		276.36	0.1
285.14	0.056		267.8	0.0895		328.78	0.083		278.64	0.107		276.71	0.099
285.35	0.056		268.1	0.0885		329	0.083		278.78	0.106		276.99	0.098
285.56	0.056		268.41	0.0885		329.29	0.083		278.95	0.106		277.28	0.097
285.88	0.055		268.74	0.0885		329.55	0.084		279.11	0.105		277.49	0.096
286.24	0.055		269.02	0.0875		329.84	0.084		279.25	0.105		277.86	0.095
286.51	0.055		269.35	0.0875		330.14	0.085		279.35	0.105		278.12	0.094
286.86	0.054		269.61	0.0875		330.41	0.085		279.52	0.105		278.54	0.093
287.11	0.054		269.93	0.0865		330.68	0.086		279.66	0.104		278.84	0.093
287.28	0.054		270.24	0.0865		330.88	0.086		279.89	0.104		279.19	0.092
287.64	0.053		270.51	0.0855		331.25	0.087		280.1	0.103		279.35	0.091
287.94	0.053		270.84	0.0855		331.5	0.087		280.25	0.103		279.75	0.09
288.25	0.053		271.1	0.0855		331.81	0.088		280.44	0.102		280.02	0.09
288.65	0.053		271.34	0.0845		332.07	0.089		280.55	0.102		280.35	0.089
288.89	0.052		271.61	0.0845		332.43	0.089		280.76	0.102		280.54	0.088
289.15	0.052		271.88	0.0845		332.75	0.09		280.95	0.101		280.91	0.087
289.38	0.052		272.14	0.0835		332.91	0.09		281.02	0.101		281.25	0.087
289.69	0.052		272.46	0.0835		333.15	0.091		281.24	0.101		281.49	0.086
289.96	0.052		272.8	0.0825		333.5	0.092		281.33	0.101		281.73	0.085
290.3	0.051		273.2	0.0815		333.75	0.093		281.46	0.1		282.19	0.085
290.64	0.051		273.54	0.0815		334.15	0.094		281.66	0.1		282.45	0.084
290.89	0.051		273.93	0.0805		334.41	0.095		281.81	0.1		282.85	0.083
291.14	0.051		274.49	0.0795		334.63	0.095		282.03	0.099		283.09	0.083
291.34	0.05		274.96	0.0795		334.85	0.096		282.15	0.099		283.25	0.082
291.64	0.05		275.31	0.0785		335.15	0.098		282.36	0.099		283.55	0.082
291.96	0.05		275.63	0.0775		335.39	0.098		282.55	0.098		283.94	0.081
292.31	0.05		276.15	0.0765		335.8	0.099		282.67	0.098		284.24	0.08
292.59	0.05		276.47	0.0765		336.07	0.101		282.89	0.098		284.55	0.08
292.88	0.05		276.9	0.0755		336.41	0.102		283.04	0.097		284.78	0.079
293.11	0.049		277.2	0.0755		336.68	0.103		283.2	0.097		285.19	0.079
293.25	0.049		277.55	0.0745		336.89	0.104		283.25	0.097		285.29	0.078
293.6	0.049		277.89	0.0735		337.19	0.106		283.41	0.097		285.67	0.078
293.96	0.049		278.36	0.0735		337.59	0.108		283.64	0.096		286.04	0.077
294.2	0.049		278.71	0.0725		337.87	0.109		283.88	0.096		286.28	0.077
294.47	0.048		279.1	0.0725		338.25	0.11		284.03	0.096		286.63	0.076
294.79	0.048		279.3	0.0715		338.46	0.111		284.24	0.095		286.98	0.076
295.08	0.048		279.64	0.0715		338.75	0.113		284.41	0.095		287.2	0.076
295.27	0.048		279.94	0.0705		339.09	0.115		284.59	0.095		287.39	0.075
295.48	0.048		280.29	0.0705		339.39	0.116		284.75	0.095		287.72	0.075
295.76	0.048		280.69	0.0695		339.75	0.118		284.94	0.094		288	0.074
296.17	0.047		281.02	0.0695		340.12	0.12		285.13	0.094		288.39	0.074
296.44	0.047		281.26	0.0695		340.35	0.121		285.25	0.094		288.67	0.073
296.71	0.047		281.58	0.0685		340.71	0.123		285.31	0.094		289.01	0.073
297.03	0.047		281.9	0.0685		340.87	0.125		285.48	0.093		289.25	0.073
297.34	0.047		282.25	0.0675		341.18	0.126		285.67	0.093		289.44	0.072
297.63	0.047		282.53	0.0675		341.52	0.127		285.8	0.093		289.78	0.072
297.89	0.047		282.92	0.0675		341.84	0.128		286.13	0.093		290.06	0.071
298.15	0.046		283.21	0.0665		342.09	0.13		286.28	0.092		290.39	0.071
298.54	0.046		283.43	0.0665		342.43	0.131		286.49	0.092		290.69	0.071
298.72	0.046		283.76	0.0655		342.75	0.133		286.64	0.092		290.95	0.07
299.01	0.046		284.09	0.0655		342.96	0.134		286.83	0.092		291.19	0.07
299.24	0.046		284.45	0.0655		343.32	0.135		286.98	0.091		291.45	0.07
299.55	0.046		284.81	0.0645		343.64	0.137		287.09	0.091		291.72	0.069
299.86	0.046		285.11	0.0645		344.01	0.138		287.25	0.091		292.14	0.069
300.11	0.046		285.35	0.0645		344.35	0.14		287.38	0.09		292.49	0.068
300.4	0.046		285.56	0.0635		344.55	0.141		287.56	0.09		292.81	0.068
300.72	0.046		285.96	0.0635		344.78	0.142		287.7	0.09		293.1	0.068
301.05	0.046		286.25	0.0635		345.09	0.143		287.88	0.09		293.21	0.068
301.19	0.045		286.56	0.0635		345.46	0.144		288.03	0.09		293.6	0.067
301.45	0.045		286.91	0.0625		345.71	0.145		288.21	0.089		293.94	0.067
301.69	0.045		287.11	0.0625		346.07	0.147		288.45	0.089		294.13	0.067
302.03	0.045		287.4	0.0625		346.36	0.148		288.6	0.089		294.49	0.066
302.29	0.045		287.71	0.0625		346.65	0.149		288.76	0.089		294.76	0.066
302.59	0.045		287.94	0.0615		346.8	0.151		288.91	0.088		295.01	0.066
302.9	0.045		288.39	0.0615		347.18	0.152		289.03	0.088		295.22	0.065
303.05	0.045		288.64	0.0615		347.48	0.153		289.19	0.088		295.48	0.065
303.31	0.045		288.94	0.0615		347.89	0.155		289.28	0.088		295.85	0.065
303.6	0.046		289.22	0.0605		348.12	0.156		289.44	0.088		296.26	0.065
303.89	0.046		289.35	0.0605		348.42	0.158		289.67	0.087		296.51	0.064
304.22	0.046		289.76	0.0605		348.65	0.159		289.89	0.087		296.8	0.064
304.51	0.046		290.09	0.0605		348.92	0.161		290.08	0.087		297.15	0.064
304.8	0.046		290.34	0.0605		349.23	0.162		290.21	0.087		297.38	0.063
305.03	0.046		290.72	0.0605		349.59	0.164		290.39	0.087		297.64	0.063
305.19	0.046		290.99	0.0605		349.87	0.165		290.59	0.086		297.93	0.063
305.41	0.046		291.15	0.0595		350.29	0.166		290.75	0.086		298.25	0.062
305.89	0.046		291.41	0.0595		350.5	0.168		291	0.086		298.55	0.062
306.17	0.046		291.71	0.0595		350.75	0.17		291.15	0.086		298.77	0.062
306.45	0.046		291.99	0.0595		351.02	0.171		291.22	0.085		299.13	0.062
306.74	0.046		292.45	0.0595		351.41	0.174		291.39	0.085		299.27	0.062
307.03	0.046		292.67	0.0595		351.69	0.175		291.55	0.085		299.54	0.061
307.24	0.046		292.9	0.0585		352.07	0.177		291.74	0.085		299.82	0.061
307.53	0.046		293.15	0.0585		352.31	0.179		291.89	0.085		300.17	0.061
307.84	0.046		293.38	0.0585		352.65	0.181		292.16	0.085		300.45	0.06
308.14	0.046		293.64	0.0585		352.9	0.182		292.33	0.084		300.7	0.06
308.43	0.046		293.95	0.0585		353.18	0.184		292.45	0.084		301	0.06
308.71	0.046		294.31	0.0585		353.59	0.187		292.63	0.084		301.16	0.06
308.93	0.046		294.6	0.0585		353.84	0.188		292.77	0.084		301.46	0.06
309.07	0.046		294.89	0.0575		354.15	0.191		292.96	0.083		301.72	0.06
309.43	0.047		295.15	0.0575		354.42	0.193		293.1	0.083		302.11	0.06
309.75	0.047		295.36	0.0575		354.68	0.195		293.15	0.083		302.38	0.059
310.01	0.047		295.61	0.0575		355.01	0.198		293.33	0.083		302.71	0.059
310.31	0.047		295.93	0.0575		355.31	0.199		293.49	0.083		303.04	0.059
310.6	0.047		296.25	0.0575		355.65	0.202		293.67	0.083		303.24	0.059
310.85	0.047		296.53	0.0575		355.96	0.205		293.88	0.082		303.5	0.059
311.05	0.047		296.74	0.0575		356.2	0.207		293.99	0.082		303.82	0.059
311.25	0.047		297.08	0.0575		356.57	0.209		294.24	0.082		304.13	0.059
311.47	0.047		297.34	0.0565		356.82	0.213		294.4	0.082		304.4	0.059
311.89	0.047		297.59	0.0565		357.07	0.215		294.61	0.082		304.65	0.059
312.21	0.047		297.9	0.0565		357.48	0.218		294.77	0.082		304.93	0.059
312.41	0.047		298.16	0.0565		357.89	0.222		294.91	0.081		305.09	0.059
312.68	0.047		298.55	0.0565		358.1	0.225		295.09	0.081		305.36	0.059
312.97	0.047		298.85	0.0565		358.46	0.228		295.15	0.081		305.69	0.059
313.14	0.047		299.13	0.0565		358.75	0.231		295.3	0.081		306.05	0.058
313.32	0.047		299.25	0.0565		359.04	0.234		295.45	0.081		306.3	0.058
313.65	0.047		299.51	0.0565		359.36	0.238		295.61	0.081		306.51	0.058
313.94	0.047		299.9	0.0565		359.7	0.242		295.86	0.081		306.8	0.058
314.32	0.048		300.17	0.0565		360.11	0.246		296.03	0.08		307.05	0.058
314.65	0.048		300.4	0.0565		360.37	0.249		296.21	0.08		307.22	0.058
314.89	0.048		300.66	0.0565		360.66	0.254		296.39	0.08		307.46	0.059
315.11	0.048		300.91	0.0565		360.96	0.258		296.61	0.08		307.74	0.059
315.32	0.048		301.15	0.0565		361.34	0.264		296.75	0.08		308.06	0.059
315.64	0.048		301.36	0.0565		361.73	0.268		296.94	0.08		308.45	0.059
315.94	0.048		301.69	0.0565		362	0.274		297.1	0.08		308.7	0.059
316.19	0.048		302	0.0565		362.39	0.279		297.19	0.08		308.95	0.059
316.46	0.048		302.35	0.0565		362.65	0.284		297.4	0.079		309.1	0.059
316.7	0.048		302.55	0.0565		362.9	0.291		297.61	0.079		309.34	0.059
316.95	0.048		302.81	0.0565		363.33	0.298		297.79	0.079		309.72	0.059
317.21	0.048		303.05	0.0565		363.61	0.304		297.96	0.079		309.95	0.059
317.52	0.049		303.22	0.0565		364.02	0.311		298.11	0.079		310.19	0.059
317.8	0.049		303.55	0.0565		364.35	0.319		298.3	0.079		310.47	0.059
318.11	0.049		303.89	0.0565		364.55	0.325		298.49	0.079		310.75	0.059
318.35	0.049		304.21	0.0565		364.91	0.333		298.63	0.079		310.95	0.059
318.66	0.049		304.54	0.0565		365.28	0.342		298.79	0.079		311.13	0.059
318.93	0.049		304.84	0.0565		365.57	0.35		298.95	0.079		311.4	0.059
319.09	0.049		305.01	0.0565		366.05	0.361		299.15	0.078		311.66	0.059
319.34	0.049		305.19	0.0565		366.5	0.371		299.21	0.078		312.05	0.059
319.7	0.049		305.46	0.0565		366.65	0.38		299.32	0.078		312.32	0.059
319.97	0.05		305.78	0.0565		367.12	0.392		299.5	0.078		312.6	0.059
320.28	0.05		306.15	0.0565		367.65	0.404		299.71	0.078		312.88	0.059
320.54	0.05		306.38	0.0565		368.1	0.414		299.9	0.078		313.1	0.06
320.79	0.05		306.6	0.0575		368.5	0.423		300.09	0.078		313.35	0.06
321	0.05		306.95	0.0575		368.79	0.433		300.25	0.078		313.65	0.06
321.29	0.05		307.1	0.0575		369.23	0.441		300.38	0.078		313.91	0.06
321.52	0.05		307.4	0.0575		369.68	0.449		300.59	0.078		314.25	0.06
321.88	0.051		307.75	0.0575		370.11	0.456		300.71	0.078		314.5	0.06
322.15	0.051		308.14	0.0575		370.47	0.46		300.91	0.078		314.7	0.06
322.36	0.051		308.44	0.0575		370.81	0.461		301.09	0.078		314.95	0.06
322.65	0.051		308.66	0.0575		371.3	0.462		301.15	0.078		315.21	0.06
322.95	0.051		308.94	0.0575		371.69	0.461		301.32	0.078		315.46	0.06
323.14	0.051		309.11	0.0575		372.11	0.457		301.48	0.078		315.73	0.06
323.36	0.052		309.4	0.0575		372.45	0.453		301.65	0.078		316.02	0.06
323.68	0.052		309.67	0.0575		372.83	0.444		301.77	0.078		316.28	0.06
323.97	0.052		309.95	0.0575		373.29	0.435		302.03	0.078		316.64	0.06
324.32	0.052		310.3	0.0575		373.7	0.426		302.21	0.078		316.89	0.061
324.54	0.052		310.57	0.0575		374.1	0.414		302.43	0.078		317.05	0.061
324.84	0.053		310.81	0.0575		374.45	0.404		302.49	0.078		317.38	0.061
325	0.053		311.05	0.0575		374.71	0.392		302.67	0.078		317.57	0.061
325.31	0.053		311.23	0.0575		375.08	0.38		302.85	0.078		317.89	0.061
325.59	0.053		311.46	0.0575		375.46	0.369		303.04	0.078		318.18	0.061
325.88	0.054		311.75	0.0575		375.83	0.357		303.1	0.078		318.39	0.061
326.13	0.054		312.07	0.0575		376.14	0.346		303.27	0.078		318.66	0.061
326.39	0.054		312.36	0.0575		376.45	0.334		303.43	0.078		318.91	0.061
326.75	0.054		312.69	0.0575		376.68	0.324		303.65	0.078		319.02	0.062
326.94	0.055		312.93	0.0575		377	0.311		303.9	0.079		319.36	0.062
327.15	0.055		313.05	0.0575		377.45	0.3		304.2	0.079		319.66	0.062
327.45	0.055		313.31	0.0575		377.76	0.29		304.5	0.079		319.95	0.062
327.81	0.056		313.65	0.0575		378.15	0.28		304.74	0.079		320.21	0.062
328.05	0.056		313.86	0.0585		378.45	0.272		304.95	0.079		320.52	0.062
328.3	0.056		314.19	0.0585		378.69	0.265		305.13	0.079		320.73	0.062
328.63	0.057		314.49	0.0585		379.12	0.259		305.41	0.079		320.94	0.063
328.86	0.057		314.75	0.0585		379.41	0.25		305.7	0.08		321.2	0.063
329.09	0.057		314.95	0.0585		379.71	0.245		305.99	0.08		321.53	0.063
329.35	0.058		315.19	0.0585		380.11	0.238		306.27	0.08		321.9	0.063
329.78	0.058		315.49	0.0585		380.31	0.233		306.55	0.08		322.18	0.063
330.07	0.059		315.78	0.0585		380.59	0.228		306.9	0.08		322.43	0.063
330.43	0.059		316.06	0.0585		380.85	0.224		307.07	0.081		322.7	0.063
330.63	0.06		316.32	0.0585		381.19	0.219		307.39	0.081		322.94	0.063
330.85	0.06		316.55	0.0585		381.47	0.216		307.69	0.081		323.11	0.063
331.13	0.06		316.88	0.0585		381.8	0.214		308.04	0.081		323.41	0.064
331.31	0.061		317	0.0585		382.09	0.21		308.34	0.081		323.7	0.064
331.69	0.062		317.31	0.0585		382.39	0.208		308.5	0.082		323.94	0.064
331.97	0.062		317.61	0.0585		382.55	0.204		308.8	0.082		324.3	0.064
332.29	0.063		317.95	0.0585		382.92	0.203		309.05	0.082		324.55	0.064
332.52	0.063		318.26	0.0585		383.21	0.199		309.22	0.082		324.81	0.064
332.85	0.064		318.49	0.0585		383.54	0.198		309.51	0.082		325.01	0.065
333	0.065		318.68	0.0595		383.85	0.198		309.82	0.083		325.24	0.065
333.39	0.065		318.95	0.0595		384.14	0.194		310.11	0.083		325.6	0.065
333.61	0.066		319.19	0.0595		384.36	0.193		310.41	0.083		325.86	0.065
333.95	0.067		319.49	0.0595		384.64	0.191		310.71	0.083		326.09	0.065
334.26	0.068		319.76	0.0595		385.05	0.191		310.9	0.084		326.38	0.066
334.5	0.069		320.01	0.0595		385.24	0.19		311.05	0.084		326.71	0.066
334.8	0.069		320.28	0.0595		385.61	0.191		311.35	0.084		326.85	0.066
334.99	0.07		320.61	0.0595		385.92	0.187		311.65	0.084		327.05	0.066
335.32	0.071		320.79	0.0595		386.15	0.19		311.96	0.085		327.36	0.066
335.71	0.072		320.97	0.0595		386.35	0.186		312.26	0.085		327.65	0.067
335.94	0.073		321.26	0.0605		386.59	0.186		312.55	0.085		327.94	0.067
336.28	0.075		321.56	0.0605		387.08	0.186		312.76	0.085		328.3	0.067
336.56	0.076		321.89	0.0605		387.31	0.187		313.05	0.086		328.6	0.067
336.81	0.077		322.13	0.0605		387.69	0.186		313.18	0.086		328.85	0.068
337.07	0.078		322.44	0.0605		387.99	0.185		313.5	0.086		329.05	0.068
337.46	0.08		322.73	0.0605		388.31	0.184		313.8	0.086		329.26	0.068
337.82	0.081		322.95	0.0605		388.56	0.186		314.05	0.087		329.55	0.068
338.19	0.082		323.16	0.0615		388.75	0.185		314.4	0.087		329.82	0.069
338.43	0.084		323.44	0.0615		389.1	0.186		314.66	0.087		330.15	0.069
338.75	0.085		323.68	0.0615		389.46	0.185		314.91	0.087		330.44	0.069
338.94	0.087		324.01	0.0615		389.81	0.189		315.07	0.088		330.75	0.07
339.25	0.089		324.39	0.0615		390.06	0.184		315.28	0.088		330.85	0.07
339.59	0.09		324.64	0.0625		390.34	0.187		315.69	0.088		331.11	0.07
339.86	0.092		324.85	0.0625		390.59	0.188		315.99	0.088		331.45	0.071
340.24	0.094		325.04	0.0625		390.81	0.189		316.31	0.089		331.76	0.071
340.52	0.096		325.38	0.0625		391.16	0.19		316.61	0.089		332.02	0.071
340.75	0.097		325.64	0.0635		391.46	0.191		316.88	0.089		332.29	0.072
341	0.099		325.95	0.0635		391.78	0.192		317.06	0.09		332.69	0.072
341.39	0.101		326.24	0.0635		392.04	0.193		317.35	0.09		332.85	0.073
341.76	0.103		326.5	0.0635		392.35	0.194		317.6	0.09		333.07	0.073
342.02	0.105		326.74	0.0645		392.47	0.195		317.95	0.09		333.41	0.074
342.34	0.106		326.85	0.0645		392.85	0.195		318.25	0.091		333.7	0.074
342.75	0.108		327.14	0.0645		393.08	0.197		318.45	0.091		334.07	0.075
342.82	0.11		327.4	0.0645		393.47	0.197		318.76	0.091		334.38	0.075
343.2	0.112		327.74	0.0655		393.75	0.198		318.95	0.092		334.56	0.076
343.55	0.113		328.05	0.0655		394.01	0.198		319.2	0.092		334.84	0.076
343.87	0.115		328.31	0.0655		394.35	0.199		319.46	0.092		334.97	0.077
344.21	0.116		328.64	0.0665		394.59	0.2		319.76	0.092		335.4	0.078
344.48	0.118		328.81	0.0665		395.01	0.201		320.02	0.093		335.65	0.078
344.8	0.119		329	0.0675		395.33	0.202		320.32	0.093		335.93	0.079
345.07	0.121		329.3	0.0675		395.64	0.203		320.63	0.093		336.2	0.08
345.4	0.122		329.69	0.0675		395.85	0.203		320.9	0.094		336.54	0.08
345.75	0.124		329.9	0.0685		396.23	0.204		321.05	0.094		336.75	0.081
346.04	0.125		330.18	0.0685		396.33	0.204		321.36	0.094		336.96	0.082
346.34	0.126		330.45	0.0695		396.73	0.205		321.71	0.094		337.25	0.083
346.66	0.128		330.73	0.0695		397.01	0.206		321.97	0.095		337.61	0.084
346.81	0.129		330.85	0.0705		397.4	0.206		322.21	0.095		337.89	0.085
347.18	0.13		331.21	0.0705		397.6	0.207		322.5	0.095		338.12	0.086
347.45	0.131		331.47	0.0715		397.9	0.207		322.9	0.096		338.45	0.087
347.78	0.133		331.82	0.0715		398.25	0.207		323.04	0.096		338.7	0.088
348.07	0.134		332.15	0.0725		398.42	0.206		323.34	0.096		338.91	0.089
348.4	0.135		332.38	0.0735		398.74	0.207		323.6	0.097		339.26	0.09
348.65	0.137		332.63	0.0735		399.05	0.207		323.85	0.097		339.56	0.091
348.87	0.138		332.85	0.0745		399.33	0.207		324.18	0.097		339.81	0.092
349.21	0.139		333.16	0.0755		399.61	0.206		324.52	0.098		340.19	0.093
349.59	0.141		333.4	0.0755		399.89	0.207		324.76	0.098		340.46	0.094
349.85	0.142		333.65	0.0765		400.21	0.206		324.96	0.098		340.69	0.095
350.23	0.143		333.93	0.0775		400.4	0.205		325.18	0.099		340.91	0.096
350.52	0.145		334.4	0.0785		400.75	0.205		325.5	0.099		341.2	0.097
350.8	0.146		334.6	0.0795		401	0.204		325.81	0.099		341.51	0.098
351.11	0.148		334.85	0.0805		401.36	0.204		326.09	0.1		341.89	0.099
351.48	0.149		335.21	0.0815		401.61	0.203		326.41	0.1		342.07	0.1
351.73	0.15		335.47	0.0825		402.05	0.201		326.6	0.1		342.32	0.101
352.05	0.152		335.76	0.0835		402.25	0.2		326.84	0.101		342.73	0.102
352.34	0.153		336.07	0.0845		402.42	0.2		327.1	0.101		342.87	0.103
352.65	0.155		336.4	0.0855		402.71	0.198		327.35	0.101		343.2	0.105
352.85	0.156		336.73	0.0865		403.05	0.197		327.73	0.102		343.6	0.105
353.18	0.158		336.88	0.0885		403.3	0.196		328.05	0.102		343.95	0.106
353.45	0.159		337.21	0.0895		403.58	0.195		328.32	0.102		344.2	0.107
353.87	0.161		337.45	0.0905		403.89	0.194		328.61	0.103		344.49	0.108
354.18	0.163		337.89	0.0925		404.14	0.193		328.84	0.103		344.73	0.109
354.37	0.164		338.12	0.0935		404.25	0.192		329.1	0.103		344.93	0.11
354.68	0.166		338.44	0.0955		404.62	0.192		329.41	0.104		345.26	0.111
354.95	0.168		338.73	0.0975		404.9	0.191		329.69	0.104		345.54	0.112
355.32	0.17		338.95	0.0985		405.25	0.19		329.99	0.105		345.84	0.113
355.68	0.172		339.21	0.1005		405.51	0.188		330.24	0.105		346.19	0.113
355.9	0.174		339.64	0.1015		405.84	0.187		330.61	0.105		346.48	0.114
356.3	0.176		339.89	0.1035		406.03	0.187		330.85	0.106		346.68	0.115
356.65	0.178		340.29	0.1045		406.3	0.186		331	0.106		346.92	0.116
356.82	0.18		340.56	0.1065		406.58	0.186		331.3	0.107		347.21	0.117
357.25	0.182		340.81	0.1075		406.87	0.185		331.7	0.107		347.49	0.117
357.57	0.184		341.05	0.1095		407.15	0.185		331.99	0.107		347.85	0.118
357.84	0.187		341.46	0.1105		407.42	0.184		332.15	0.108		348.15	0.119
358.19	0.189		341.74	0.1125		407.7	0.184		332.5	0.108		348.35	0.12
358.56	0.191		342.09	0.1145		407.96	0.183		332.8	0.108		348.65	0.121
358.69	0.193		342.32	0.1155		408.21	0.183		332.97	0.109		348.86	0.122
359.01	0.196		342.7	0.1165		408.47	0.182		333.19	0.109		349.16	0.123
359.42	0.198		342.82	0.1185		408.75	0.182		333.52	0.11		349.45	0.124
359.7	0.201		343.19	0.1195		409.05	0.183		333.76	0.11		349.79	0.125
359.99	0.204		343.48	0.1205		409.33	0.183		334.13	0.11		350.09	0.125
360.35	0.206		343.87	0.1225		409.55	0.182		334.44	0.111		350.4	0.126
360.55	0.209		344.19	0.1235		409.81	0.181		334.69	0.111		350.65	0.127
360.92	0.212		344.45	0.1245		410.11	0.181		334.93	0.112		350.81	0.128
361.25	0.215		344.68	0.1255		410.29	0.181		335.3	0.112		351.12	0.129
361.61	0.218		344.82	0.1275		410.55	0.18		335.54	0.113		351.51	0.13
361.95	0.221		345.23	0.1285		410.99	0.18		335.86	0.113		351.74	0.131
362.3	0.224		345.52	0.1295		411.26	0.18		336.06	0.114		352	0.132
362.54	0.227		345.86	0.1305		411.55	0.181		336.46	0.114		352.44	0.133
362.78	0.231		346.19	0.1325		411.76	0.18		336.73	0.115		352.65	0.134
363.09	0.234		346.59	0.1335		412.1	0.179		336.9	0.115		352.89	0.135
363.45	0.238		346.75	0.1345		412.25	0.179		337.18	0.116		353.25	0.136
363.85	0.241		347.09	0.1355		412.49	0.179		337.5	0.116		353.48	0.137
364.24	0.245		347.39	0.1365		412.75	0.179		337.81	0.117		353.91	0.138
364.55	0.249		347.7	0.1385		413.06	0.18		338.07	0.117		354.18	0.14
364.8	0.253		347.98	0.1395		413.35	0.181		338.41	0.118		354.37	0.141
365.19	0.258		348.31	0.1405		413.55	0.181		338.69	0.119		354.65	0.142
365.55	0.262		348.59	0.1425		413.87	0.182		338.85	0.119		354.92	0.143
365.94	0.266		348.84	0.1435		414.14	0.182		339.07	0.12		355.2	0.144
366.28	0.27		349.09	0.1455		414.28	0.183		339.45	0.12		355.55	0.145
366.55	0.275		349.49	0.1465		414.6	0.182		339.75	0.121		355.78	0.147
366.8	0.279		349.74	0.1475		414.86	0.182		340.01	0.121		356.15	0.148
367.15	0.283		350.14	0.1495		415.2	0.182		340.3	0.122		356.44	0.149
367.55	0.287		350.39	0.1505		415.46	0.183		340.6	0.123		356.62	0.151
367.91	0.291		350.65	0.1525		415.75	0.183		340.79	0.123		356.95	0.152
368.19	0.295		350.8	0.1535		415.95	0.183		341.06	0.124		357.31	0.154
368.55	0.299		351.23	0.1555		416.15	0.183		341.46	0.124		357.69	0.156
368.75	0.303		351.45	0.1565		416.37	0.183		341.78	0.125		357.92	0.157
369.16	0.306		351.85	0.1585		416.61	0.183		342.04	0.126		358.31	0.159
369.6	0.31		352.1	0.1595		416.97	0.183		342.3	0.126		358.6	0.16
369.86	0.312		352.5	0.1615		417.25	0.183		342.57	0.127		358.74	0.162
370.26	0.315		352.68	0.1635		417.5	0.184		342.76	0.128		359.09	0.164
370.55	0.317		353.01	0.1655		417.8	0.185		343.07	0.129		359.37	0.165
370.85	0.318		353.36	0.1675		418.05	0.185		343.34	0.129		359.68	0.167
371.19	0.319		353.74	0.1695		418.24	0.186		343.62	0.13		359.97	0.169
371.52	0.32		353.99	0.1715		418.54	0.186		344	0.131		360.25	0.171
371.97	0.32		354.31	0.1725		418.91	0.187		344.35	0.131		360.55	0.173
372.25	0.32		354.57	0.1745		419.15	0.188		344.59	0.132		360.75	0.175
372.46	0.319		354.8	0.1765		419.42	0.188		344.79	0.133		361.09	0.177
372.84	0.317		355.06	0.1785		419.65	0.189		345.11	0.134		361.4	0.179
373.24	0.315		355.46	0.1805		419.96	0.19		345.39	0.134		361.81	0.181
373.61	0.313		355.78	0.1835		420.1	0.191		345.8	0.135		362.04	0.184
373.99	0.31		356.12	0.1855		420.37	0.191		346.04	0.136		362.36	0.186
374.3	0.306		356.35	0.1875		420.62	0.192		346.31	0.137		362.55	0.189
374.51	0.303		356.65	0.1905		420.98	0.192		346.62	0.137		362.81	0.191
374.8	0.298		356.87	0.1925		421.22	0.192		346.78	0.138		363.23	0.194
375.21	0.294		357.19	0.1955		421.5	0.194		347.01	0.139		363.49	0.197
375.56	0.289		357.57	0.1975		421.74	0.194		347.41	0.14		363.87	0.2
375.9	0.284		357.92	0.2005		422.04	0.194		347.69	0.141		364.26	0.203
376.21	0.278		358.2	0.2035		422.2	0.194		348.07	0.142		364.52	0.207
376.45	0.273		358.49	0.2065		422.45	0.195		348.31	0.142		364.76	0.21
376.73	0.267		358.75	0.2085		422.72	0.196		348.55	0.143		365.13	0.214
377.05	0.261		359.02	0.2125		423	0.197		348.84	0.144		365.55	0.217
377.5	0.255		359.39	0.2155		423.34	0.198		349.02	0.145		365.81	0.221
377.81	0.25		359.75	0.2185		423.65	0.2		349.41	0.146		366.09	0.225
378.15	0.244		360.1	0.2225		423.9	0.2		349.65	0.147		366.5	0.229
378.45	0.239		360.41	0.2265		424.05	0.201		349.98	0.148		366.68	0.233
378.68	0.234		360.65	0.2305		424.3	0.202		350.31	0.149		367.05	0.238
379.02	0.229		361.04	0.2345		424.64	0.203		350.55	0.15		367.46	0.242
379.28	0.224		361.36	0.2385		424.89	0.204		350.85	0.151		367.76	0.247
379.66	0.22		361.79	0.2425		425.16	0.205		351.12	0.152		368.12	0.251
379.94	0.216		362.16	0.2475		425.51	0.206		351.35	0.153		368.47	0.256
380.24	0.212		362.52	0.2525		425.81	0.207		351.75	0.154		368.64	0.261
380.45	0.208		362.75	0.2565		426.05	0.209		351.96	0.155		368.99	0.265
380.69	0.204		363.1	0.2615		426.2	0.21		352.31	0.156		369.35	0.27
380.97	0.201		363.45	0.2675		426.45	0.21		352.6	0.157		369.78	0.274
381.26	0.198		363.81	0.2725		426.78	0.211		352.84	0.158		370.16	0.279
381.61	0.195		364.2	0.2785		427.04	0.213		353.16	0.16		370.51	0.283
381.89	0.192		364.45	0.2835		427.35	0.215		353.46	0.161		370.75	0.287
382.25	0.189		364.71	0.2895		427.59	0.216		353.86	0.162		371.19	0.29
382.45	0.187		365.05	0.2955		427.86	0.218		354.23	0.163		371.49	0.293
382.69	0.184		365.42	0.3015		428.05	0.218		354.46	0.164		371.87	0.296
382.95	0.182		365.83	0.3085		428.33	0.219		354.69	0.166		372.19	0.298
383.31	0.18		366.1	0.3145		428.53	0.22		355.02	0.167		372.45	0.3
383.6	0.178		366.44	0.3215		428.85	0.22		355.36	0.169		372.73	0.301
383.94	0.176		366.65	0.3275		429.15	0.221		355.65	0.17		373.11	0.302
384.14	0.175		367.06	0.3345		429.36	0.222		355.96	0.172		373.47	0.302
384.42	0.173		367.44	0.3405		429.67	0.223		356.3	0.173		373.84	0.301
384.69	0.171		367.75	0.3465		429.91	0.223		356.59	0.175		374.18	0.3
384.97	0.17		368.1	0.3525		430.05	0.224		356.73	0.176		374.45	0.298
385.3	0.169		368.42	0.3595		430.35	0.225		357.11	0.178		374.76	0.296
385.65	0.167		368.65	0.3645		430.65	0.226		357.41	0.179		375.11	0.293
385.94	0.166		369.09	0.3705		430.94	0.228		357.78	0.181		375.47	0.289
386.15	0.165		369.48	0.3755		431.28	0.229		358.07	0.183		375.89	0.285
386.4	0.164		369.8	0.3795		431.55	0.23		358.42	0.185		376.16	0.281
386.62	0.164		370.19	0.3835		431.8	0.231		358.71	0.186		376.45	0.276
386.95	0.163		370.54	0.3855		431.95	0.233		358.94	0.189		376.74	0.271
387.2	0.162		370.76	0.3885		432.22	0.235		359.33	0.191		377.02	0.267
387.56	0.162		371.26	0.3895		432.53	0.236		359.66	0.193		377.41	0.262
387.86	0.161		371.59	0.3895		432.84	0.237		360.01	0.195		377.78	0.256
388.09	0.161		371.91	0.3885		433.15	0.238		360.34	0.197		378.09	0.251
388.34	0.161		372.4	0.3865		433.37	0.239		360.55	0.199		378.42	0.246
388.5	0.16		372.66	0.3835		433.65	0.24		360.79	0.202		378.58	0.241
388.84	0.16		372.99	0.3795		433.94	0.241		361.14	0.204		378.96	0.236
389.2	0.16		373.34	0.3745		434.01	0.242		361.51	0.206		379.24	0.232
389.44	0.16		373.8	0.3685		434.34	0.243		361.83	0.209		379.58	0.228
389.76	0.16		374.11	0.3625		434.64	0.243		362.23	0.212		379.91	0.223
390.1	0.16		374.45	0.3555		434.94	0.244		362.52	0.214		380.23	0.219
390.35	0.16		374.64	0.3475		435.17	0.246		362.65	0.217		380.46	0.215
390.46	0.161		375.04	0.3395		435.4	0.248		362.97	0.22		380.75	0.212
390.8	0.161		375.37	0.3315		435.72	0.249		363.39	0.223		381.14	0.208
391.2	0.161		375.84	0.3225		435.95	0.252		363.74	0.226		381.45	0.205
391.49	0.162		376.15	0.3135		436.12	0.254		364.05	0.23		381.76	0.203
391.75	0.162		376.45	0.3045		436.4	0.255		364.4	0.233		382.05	0.201
391.97	0.162		376.75	0.2955		436.73	0.256		364.66	0.237		382.31	0.198
392.35	0.163		377.1	0.2875		437.05	0.257		365.02	0.24		382.46	0.196
392.54	0.163		377.45	0.2795		437.3	0.258		365.42	0.244		382.75	0.195
392.7	0.164		377.79	0.2715		437.59	0.26		365.83	0.248		383.15	0.193
393.04	0.165		378.1	0.2645		437.81	0.262		366.15	0.252		383.4	0.191
393.39	0.165		378.35	0.2575		438.01	0.263		366.46	0.256		383.68	0.189
393.65	0.166		378.52	0.2505		438.34	0.264		366.64	0.26		384.01	0.188
393.91	0.167		378.83	0.2435		438.55	0.265		366.99	0.264		384.3	0.186
394.23	0.168		379.21	0.2375		438.8	0.266		367.39	0.269		384.47	0.185
394.36	0.168		379.52	0.2315		439.15	0.267		367.71	0.273		384.81	0.184
394.66	0.169		379.85	0.2265		439.44	0.269		368.11	0.277		385.06	0.183
395.02	0.17		380.12	0.2215		439.64	0.27		368.46	0.281		385.45	0.182
395.25	0.171		380.41	0.2175		439.89	0.272		368.68	0.285		385.69	0.181
395.56	0.172		380.68	0.2125		440.11	0.274		369.02	0.289		386.06	0.18
395.81	0.173		380.85	0.2085		440.34	0.275		369.31	0.293		386.35	0.179
396.09	0.174		381.25	0.2045		440.62	0.276		369.71	0.297		386.52	0.179
396.3	0.175		381.52	0.2005		440.94	0.276		370.1	0.3		386.87	0.178
396.59	0.175		381.8	0.1965		441.3	0.279		370.44	0.304		387.16	0.178
396.87	0.176		382.21	0.1935		441.62	0.282		370.65	0.306		387.54	0.177
397.16	0.176		382.45	0.1905		441.85	0.281		370.96	0.309		387.85	0.177
397.46	0.177		382.59	0.1875		441.99	0.276		371.35	0.311		388.09	0.177
397.85	0.177		382.95	0.1855		442.3	0.282		371.74	0.313		388.35	0.177
398.2	0.178		383.31	0.1835		442.59	0.284		372.12	0.314		388.58	0.176
398.25	0.178		383.58	0.1815		442.87	0.291		372.44	0.314		388.86	0.176
398.52	0.178		383.91	0.1785		443.14	0.288		372.73	0.314		389.2	0.176
398.94	0.178		384.18	0.1775		--	--		373.02	0.314		389.46	0.176
399.25	0.178		384.35	0.1755		--	--		373.45	0.313		389.75	0.176
399.49	0.178		384.62	0.1745		--	--		373.8	0.311		390.15	0.176
399.8	0.178		384.86	0.1725		--	--		374.13	0.309		390.35	0.176
400.02	0.178		385.18	0.1715		--	--		374.45	0.306		390.5	0.176
400.28	0.178		385.55	0.1705		--	--		374.69	0.302		390.91	0.176
400.55	0.178		385.76	0.1695		--	--		375.1	0.298		391.2	0.177
400.79	0.177		386.09	0.1685		--	--		375.45	0.294		391.54	0.177
401.05	0.177		386.31	0.1675		--	--		375.85	0.289		391.84	0.177
401.4	0.177		386.49	0.1665		--	--		376.15	0.284		392.08	0.178
401.6	0.177		386.84	0.1655		--	--		376.45	0.279		392.35	0.179
401.99	0.177		387.1	0.1645		--	--		376.73	0.273		392.54	0.179
402.24	0.176		387.39	0.1645		--	--		377.08	0.268		392.84	0.18
402.41	0.176		387.68	0.1635		--	--		377.49	0.262		393.2	0.181
402.69	0.175		387.92	0.1635		--	--		377.8	0.256		393.54	0.182
403.01	0.175		388.26	0.1635		--	--		378.19	0.251		393.8	0.182
403.25	0.174		388.44	0.1635		--	--		378.42	0.246		394.19	0.183
403.61	0.174		388.7	0.1635		--	--		378.64	0.241		394.35	0.183
403.92	0.173		388.91	0.1635		--	--		379.02	0.237		394.61	0.184
404.11	0.172		389.28	0.1635		--	--		379.3	0.232		395.01	0.185
404.29	0.172		389.65	0.1635		--	--		379.65	0.228		395.25	0.186
404.55	0.171		389.91	0.1635		--	--		379.9	0.224		395.56	0.187
404.81	0.17		390.23	0.1635		--	--		380.25	0.22		395.87	0.188
405.15	0.169		390.35	0.1635		--	--		380.46	0.216		396.11	0.188
405.47	0.169		390.66	0.1635		--	--		380.79	0.213		396.28	0.189
405.87	0.168		391.05	0.1635		--	--		381	0.209		396.66	0.19
406.16	0.167		391.29	0.1635		--	--		381.4	0.207		396.95	0.19
406.33	0.167		391.6	0.1645		--	--		381.73	0.204		397.35	0.191
406.59	0.166		391.89	0.1645		--	--		382.06	0.202		397.61	0.192
406.86	0.166		392.08	0.1655		--	--		382.28	0.199		397.85	0.192
407.12	0.166		392.35	0.1655		--	--		382.5	0.197		398.2	0.192
407.42	0.165		392.6	0.1665		--	--		382.79	0.195		398.35	0.193
407.62	0.165		392.91	0.1675		--	--		383.16	0.193		398.56	0.193
408.04	0.164		393.2	0.1685		--	--		383.51	0.191		398.99	0.193
408.19	0.164		393.44	0.1685		--	--		383.91	0.189		399.29	0.193
408.42	0.163		393.75	0.1695		--	--		384.11	0.188		399.56	0.194
408.68	0.163		394.06	0.1705		--	--		384.35	0.187		399.86	0.194
408.96	0.162		394.3	0.1715		--	--		384.68	0.185		400.21	0.194
409.34	0.162		394.46	0.1725		--	--		384.97	0.184		400.37	0.193
409.58	0.161		394.74	0.1735		--	--		385.21	0.184		400.74	0.194
409.94	0.161		395.14	0.1745		--	--		385.61	0.183		401.01	0.194
410.15	0.161		395.37	0.1745		--	--		385.81	0.182		401.36	0.193
410.29	0.16		395.65	0.1755		--	--		386.15	0.181		401.64	0.193
410.61	0.16		395.95	0.1755		--	--		386.39	0.181		401.95	0.192
410.89	0.16		396.2	0.1765		--	--		386.64	0.18		402.18	0.192
411.15	0.16		396.47	0.1765		--	--		386.92	0.179		402.3	0.191
411.46	0.16		396.7	0.1775		--	--		387.26	0.179		402.65	0.19
411.73	0.159		397.01	0.1775		--	--		387.54	0.178		402.95	0.19
412.03	0.159		397.34	0.1785		--	--		387.8	0.178		403.2	0.189
412.2	0.159		397.75	0.1785		--	--		388.11	0.178		403.6	0.188
412.5	0.159		397.97	0.1785		--	--		388.35	0.177		403.89	0.188
412.84	0.16		398.23	0.1785		--	--		388.61	0.177		404.15	0.187
413.12	0.16		398.39	0.1785		--	--		388.92	0.177		404.34	0.186
413.37	0.16		398.65	0.1795		--	--		389.29	0.177		404.61	0.186
413.69	0.16		399.05	0.1795		--	--		389.65	0.177		405.01	0.185
414	0.16		399.3	0.1795		--	--		389.89	0.177		405.29	0.184
414.15	0.161		399.55	0.1795		--	--		390.2	0.177		405.54	0.183
414.36	0.161		399.85	0.1795		--	--		390.35	0.177		405.81	0.182
414.73	0.161		400.21	0.1795		--	--		390.68	0.177		406.11	0.182
415.03	0.162		400.37	0.1795		--	--		390.99	0.178		406.29	0.181
415.36	0.162		400.65	0.1795		--	--		391.28	0.178		406.58	0.181
415.62	0.162		400.92	0.1795		--	--		391.55	0.178		406.84	0.18
415.91	0.163		401.2	0.1785		--	--		391.9	0.179		407.16	0.179
416.15	0.163		401.53	0.1785		--	--		392.1	0.179		407.4	0.179
416.37	0.163		401.85	0.1775		--	--		392.35	0.18		407.68	0.179
416.65	0.163		402.15	0.1765		--	--		392.65	0.18		408	0.178
417.01	0.164		402.29	0.1755		--	--		392.94	0.18		408.21	0.178
417.28	0.164		402.56	0.1745		--	--		393.21	0.181		408.47	0.177
417.55	0.165		402.89	0.1745		--	--		393.5	0.182		408.7	0.177
417.86	0.165		403.16	0.1735		--	--		393.86	0.182		409.01	0.176
418.05	0.166		403.42	0.1735		--	--		394.16	0.183		409.33	0.176
418.25	0.166		403.84	0.1735		--	--		394.35	0.184		409.6	0.176
418.51	0.166		404.1	0.1725		--	--		394.65	0.185		409.85	0.175
418.83	0.167		404.28	0.1725		--	--		395.01	0.185		410.15	0.175
419.12	0.167		404.55	0.1715		--	--		395.25	0.186		410.3	0.175
419.4	0.167		404.79	0.1705		--	--		395.55	0.187		410.54	0.175
419.66	0.167		405.2	0.1705		--	--		395.85	0.187		410.85	0.175
420.01	0.168		405.44	0.1695		--	--		396.15	0.188		411.09	0.175
420.11	0.168		405.7	0.1695		--	--		396.28	0.189		411.4	0.174
420.4	0.169		405.99	0.1695		--	--		396.65	0.19		411.75	0.174
420.66	0.17		406.25	0.1685		--	--		396.95	0.191		412.05	0.173
421.06	0.171		406.35	0.1685		--	--		397.19	0.191		412.21	0.173
421.31	0.172		406.75	0.1685		--	--		397.44	0.192		412.51	0.173
421.65	0.173		407.04	0.1675		--	--		397.79	0.193		412.78	0.173
421.96	0.174		407.31	0.1675		--	--		398.06	0.193		413.08	0.173
422.05	0.175		407.65	0.1675		--	--		398.25	0.194		413.35	0.173
422.34	0.175		407.85	0.1665		--	--		398.51	0.194		413.61	0.173
422.62	0.176		408.1	0.1665		--	--		398.85	0.194		413.94	0.173
422.85	0.177		408.28	0.1665		--	--		399.11	0.195		414.15	0.173
423.2	0.178		408.6	0.1665		--	--		399.47	0.195		414.35	0.174
423.55	0.178		408.89	0.1665		--	--		399.84	0.195		414.69	0.174
423.72	0.179		409.21	0.1665		--	--		400	0.195		415	0.174
424.03	0.179		409.46	0.1665		--	--		400.26	0.195		415.29	0.175
424.22	0.18		409.8	0.1655		--	--		400.59	0.195		415.49	0.175
424.45	0.181		410.08	0.1655		--	--		400.9	0.195		415.76	0.175
424.78	0.181		410.28	0.1645		--	--		401.18	0.195		416	0.176
425.06	0.182		410.59	0.1645		--	--		401.45	0.195		416.18	0.176
425.3	0.183		410.89	0.1645		--	--		401.83	0.195		416.42	0.176
425.61	0.183		411.18	0.1645		--	--		402.08	0.194		416.71	0.177
425.91	0.184		411.5	0.1635		--	--		402.25	0.194		417.08	0.177
426.1	0.185		411.75	0.1645		--	--		402.49	0.194		417.35	0.177
426.37	0.186		412.03	0.1645		--	--		402.83	0.193		417.59	0.178
426.69	0.187		412.25	0.1645		--	--		403.11	0.192		417.89	0.178
426.91	0.188		412.49	0.1655		--	--		403.41	0.192		418.1	0.179
427.26	0.189		412.75	0.1665		--	--		403.65	0.191		418.31	0.179
427.55	0.19		413.09	0.1655		--	--		403.99	0.191		418.55	0.179
427.81	0.192		413.35	0.1655		--	--		404.25	0.191		418.86	0.18
428.05	0.193		413.7	0.1655		--	--		404.36	0.19		419.11	0.181
428.25	0.194		414	0.1665		--	--		404.66	0.189		419.44	0.181
428.61	0.194		414.16	0.1665		--	--		405	0.189		419.69	0.182
428.94	0.195		414.49	0.1675		--	--		405.35	0.188		420.01	0.183
429.14	0.196		414.84	0.1685		--	--		405.61	0.187		420.21	0.184
429.45	0.197		415.05	0.1685		--	--		405.91	0.187		420.49	0.184
429.74	0.198		415.36	0.1685		--	--		406.18	0.186		420.8	0.185
429.99	0.199		415.66	0.1685		--	--		406.31	0.185		421.05	0.185
430.11	0.2		415.91	0.1685		--	--		406.56	0.185		421.34	0.186
430.44	0.2		416.15	0.1685		--	--		406.94	0.184		421.62	0.186
430.66	0.201		416.36	0.1695		--	--		407.19	0.184		421.91	0.187
430.98	0.202		416.68	0.1695		--	--		407.47	0.183		422.05	0.188
431.22	0.203		416.95	0.1695		--	--		407.8	0.183		422.41	0.188
431.54	0.204		417.25	0.1705		--	--		408.05	0.183		422.71	0.189
431.81	0.206		417.54	0.1715		--	--		408.25	0.182		423.03	0.19
432	0.207		417.89	0.1725		--	--		408.58	0.182		423.28	0.19
432.22	0.208		418.09	0.1725		--	--		408.94	0.181		423.55	0.191
432.53	0.209		418.25	0.1735		--	--		409.24	0.181		423.76	0.192
432.83	0.21		418.53	0.1745		--	--		409.45	0.181		424.01	0.193
433.15	0.211		418.85	0.1745		--	--		409.83	0.18		424.22	0.193
433.4	0.212		419.16	0.1745		--	--		410.04	0.18		424.45	0.194
433.65	0.213		419.53	0.1755		--	--		410.19	0.18		424.81	0.195
433.92	0.214		419.76	0.1765		--	--		410.47	0.18		425.14	0.196
434.01	0.216		420.03	0.1765		--	--		410.78	0.179		425.42	0.197
434.33	0.217		420.21	0.1775		--	--		411.12	0.179		425.75	0.197
434.69	0.218		420.49	0.1775		--	--		411.4	0.179		426.01	0.198
434.99	0.219		420.8	0.1785		--	--		411.62	0.179		426.2	0.199
435.31	0.22		421.14	0.1795		--	--		411.91	0.179		426.49	0.2
435.55	0.222		421.42	0.1805		--	--		412.15	0.179		426.74	0.201
435.84	0.223		421.66	0.1805		--	--		412.42	0.18		426.99	0.201
435.96	0.224		421.91	0.1815		--	--		412.7	0.18		427.33	0.202
436.28	0.225		422.09	0.1825		--	--		413.04	0.18		427.6	0.203
436.56	0.227		422.37	0.1835		--	--		413.3	0.18		427.87	0.205
436.85	0.228		422.74	0.1845		--	--		413.54	0.18		428.05	0.206
437.05	0.229		422.96	0.1835		--	--		413.81	0.18		428.36	0.207
437.36	0.231		423.21	0.1835		--	--		414.14	0.18		428.61	0.208
437.74	0.232		423.56	0.1845		--	--		414.29	0.18		428.95	0.209
437.95	0.233		423.75	0.1855		--	--		414.58	0.18		429.15	0.21
438.11	0.234		424.01	0.1855		--	--		414.85	0.181		429.44	0.21
438.45	0.235		424.24	0.1865		--	--		415.18	0.181		429.7	0.211
438.72	0.236		424.45	0.1875		--	--		415.6	0.182		430	0.212
439.01	0.238		424.86	0.1895		--	--		415.81	0.182		430.11	0.212
439.35	0.239		425.15	0.1905		--	--		416.12	0.183		430.32	0.213
439.56	0.24		425.36	0.1915		--	--		416.28	0.183		430.65	0.215
439.85	0.241		425.67	0.1925		--	--		416.49	0.184		430.95	0.216
440.06	0.242		425.95	0.1935		--	--		416.76	0.184		431.37	0.217
440.25	0.244		426.05	0.1935		--	--		417.19	0.184		431.61	0.217
440.66	0.245		426.35	0.1955		--	--		417.42	0.184		431.86	0.218
441.01	0.247		426.62	0.1945		--	--		417.69	0.185		432.09	0.219
441.2	0.248		427.05	0.1955		--	--		417.95	0.185		432.3	0.219
441.41	0.25		427.3	0.1965		--	--		418.15	0.185		432.6	0.221
441.75	0.251		427.56	0.1975		--	--		418.31	0.186		432.91	0.222
441.95	0.253		427.85	0.1985		--	--		418.79	0.186		433.19	0.224
442.17	0.254		428.05	0.2005		--	--		419.01	0.187		433.44	0.225
442.41	0.256		428.29	0.2015		--	--		419.3	0.187		433.7	0.226
442.67	0.257		428.55	0.2025		--	--		419.58	0.188		433.95	0.226
443.08	0.259		428.89	0.2035		--	--		419.83	0.189		434.16	0.227
--	--		429.14	0.2035		--	--		420.05	0.19		434.48	0.229
--	--		429.46	0.2055		--	--		420.31	0.19		434.78	0.23
--	--		429.75	0.2055		--	--		420.56	0.191		435.03	0.231
--	--		429.98	0.2075		--	--		420.89	0.192		435.3	0.232
--	--		430.12	0.2085		--	--		421.16	0.193		435.58	0.233
--	--		430.46	0.2095		--	--		421.48	0.193		435.86	0.234
--	--		430.72	0.2105		--	--		421.76	0.194		435.99	0.235
--	--		431.01	0.2125		--	--		422.05	0.195		436.26	0.237
--	--		431.35	0.2125		--	--		422.25	0.195		436.64	0.238
--	--		431.64	0.2135		--	--		422.56	0.195		436.95	0.239
--	--		431.91	0.2145		--	--		422.8	0.196		437.19	0.24
--	--		432.14	0.2155		--	--		423.11	0.197		437.5	0.241
--	--		432.35	0.2165		--	--		423.53	0.197		437.79	0.242
--	--		432.65	0.2165		--	--		423.71	0.198		437.95	0.243
--	--		432.94	0.2185		--	--		423.92	0.199		438.24	0.244
--	--		433.19	0.2195		--	--		424.15	0.2		438.46	0.246
--	--		433.51	0.2205		--	--		424.39	0.2		438.76	0.246
--	--		433.76	0.2225		--	--		424.66	0.201		439.05	0.248
--	--		433.95	0.2235		--	--		424.92	0.202		439.44	0.249
--	--		434.17	0.2245		--	--		425.3	0.203		439.67	0.25
--	--		434.45	0.2265		--	--		425.6	0.204		439.9	0.251
--	--		434.79	0.2265		--	--		425.9	0.204		440.05	0.252
--	--		435.1	0.2275		--	--		426.08	0.206		440.34	0.254
--	--		435.39	0.2285		--	--		426.35	0.206		440.62	0.255
--	--		435.55	0.2295		--	--		426.72	0.207		440.95	0.257
--	--		435.84	0.2305		--	--		426.99	0.208		441.21	0.258
--	--		436.04	0.2315		--	--		427.29	0.209		441.45	0.259
--	--		436.29	0.2335		--	--		427.55	0.21		441.75	0.26
--	--		436.59	0.2345		--	--		427.83	0.21		442.01	0.261
--	--		436.86	0.2365		--	--		428.05	0.211		442.31	0.263
--	--		437.11	0.2365		--	--		428.31	0.212		442.55	0.264
--	--		437.42	0.2375		--	--		428.51	0.213		442.89	0.266
--	--		437.74	0.2385		--	--		428.92	0.213		443.16	0.267
--	--		437.95	0.2405		--	--		429.15	0.214		--	--
--	--		438.15	0.2415		--	--		429.42	0.216		--	--
--	--		438.55	0.2435		--	--		429.64	0.217		--	--
--	--		438.75	0.2455		--	--		430	0.218		--	--
--	--		439.05	0.2475		--	--		430.2	0.219		--	--
--	--		439.35	0.2475		--	--		430.49	0.22		--	--
--	--		439.65	0.2495		--	--		430.71	0.221		--	--
--	--		439.85	0.2515		--	--		431.01	0.221		--	--
--	--		440.05	0.2525		--	--		431.34	0.222		--	--
--	--		440.28	0.2545		--	--		431.64	0.223		--	--
--	--		440.72	0.2545		--	--		431.92	0.223		--	--
--	--		441.01	0.2565		--	--		432.12	0.224		--	--
--	--		441.24	0.2565		--	--		432.36	0.225		--	--
--	--		441.51	0.2575		--	--		432.71	0.227		--	--
--	--		441.84	0.2585		--	--		432.96	0.228		--	--
--	--		441.95	0.2595		--	--		433.33	0.229		--	--
--	--		442.22	0.2615		--	--		433.67	0.23		--	--
--	--		442.53	0.2645		--	--		433.91	0.231		--	--
--	--		442.84	0.2665		--	--		434	0.232		--	--
--	--		443.08	0.2705		--	--		434.3	0.233		--	--
--	--		--	--		--	--		434.7	0.234		--	--
--	--		--	--		--	--		434.92	0.235		--	--
--	--		--	--		--	--		435.28	0.236		--	--
--	--		--	--		--	--		435.54	0.237		--	--
--	--		--	--		--	--		435.84	0.239		--	--
--	--		--	--		--	--		436.04	0.239		--	--
--	--		--	--		--	--		436.31	0.241		--	--
--	--		--	--		--	--		436.65	0.241		--	--
--	--		--	--		--	--		437	0.243		--	--
--	--		--	--		--	--		437.24	0.244		--	--
--	--		--	--		--	--		437.49	0.245		--	--
--	--		--	--		--	--		437.74	0.246		--	--
--	--		--	--		--	--		437.95	0.246		--	--
--	--		--	--		--	--		438.33	0.247		--	--
--	--		--	--		--	--		438.6	0.248		--	--
--	--		--	--		--	--		438.85	0.249		--	--
--	--		--	--		--	--		439.14	0.25		--	--
--	--		--	--		--	--		439.44	0.252		--	--
--	--		--	--		--	--		439.65	0.253		--	--
--	--		--	--		--	--		439.95	0.254		--	--
--	--		--	--		--	--		440.14	0.255		--	--
--	--		--	--		--	--		440.42	0.256		--	--
--	--		--	--		--	--		440.7	0.256		--	--
--	--		--	--		--	--		441.03	0.257		--	--
--	--		--	--		--	--		441.24	0.258		--	--
--	--		--	--		--	--		441.62	0.259		--	--
--	--		--	--		--	--		441.84	0.26		--	--
--	--		--	--		--	--		442.03	0.262		--	--
--	--		--	--		--	--		442.3	0.263		--	--
--	--		--	--		--	--		442.65	0.265		--	--
--	--		--	--		--	--		442.94	0.267		--	--

## Sheet: Figure 3b
HH			0.5GNS			1GNS			5GNS			8GNS
temperature	E'		temperature	E'		temperature	E'		temperature	E'		temperature	E'
174.41	2251900000		168.65	2610200000		205.98	2216500000		172.25	3982700000		173.12	3561500000
174.8	2187400000		168.55	2622700000		206.35	2147000000		172.25	4052900000		173.42	3482900000
175.1	2177500000		168.55	2631400000		206.64	2130100000		172.25	4076900000		173.55	3461500000
175.35	2180300000		168.54	2636500000		206.91	2123200000		172.36	4100900000		173.65	3437300000
175.59	2180300000		168.45	2642600000		207.19	2113900000		172.73	4106000000		173.74	3432200000
175.81	2183500000		168.45	2646200000		207.46	2108100000		173.01	4103000000		173.79	3431000000
176.01	2184300000		168.45	2646600000		207.76	2101600000		173.37	4097900000		173.85	3438000000
176.15	2187100000		168.45	2648100000		207.96	2090100000		173.62	4094200000		173.85	3420300000
176.33	2188200000		168.45	2654200000		208.21	1959700000		173.85	4093200000		173.95	3407200000
176.51	2187200000		168.45	2651700000		208.44	1958100000		174.05	4095000000		173.95	3389500000
176.78	2186100000		168.5	2654500000		208.7	1956000000		174.15	4098800000		173.95	3379300000
176.92	2184900000		168.55	2664800000		208.98	1951800000		174.19	4103600000		173.95	3371600000
177.14	2183700000		168.7	2669100000		209.3	1945200000		174.4	4108200000		173.95	3371400000
177.37	2182600000		168.87	2673200000		209.81	1937700000		174.7	4111400000		173.95	3381800000
177.56	2181400000		169.11	2676500000		211.01	1930000000		174.91	4112800000		173.95	3391700000
177.7	2180300000		169.29	2681600000		213.76	1921700000		175.1	4112800000		174.09	3388000000
177.87	2179200000		169.49	2679200000		215.52	1913200000		175.29	4112100000		174.16	3347000000
178.05	2178000000		169.65	2677100000		217.36	1904500000		175.35	4111300000		174.34	3324000000
178.16	2176800000		169.89	2673000000		219.17	1894900000		175.35	4111000000		174.65	3285600000
178.34	2175500000		170.12	2674400000		220.3	1884600000		175.45	4111200000		174.9	3271700000
178.54	2174100000		170.28	2668400000		221.29	1874200000		175.51	4111600000		175.18	3273100000
178.74	2172800000		170.5	2664300000		221.95	1863300000		175.57	4111800000		175.46	3302700000
178.92	2171400000		170.76	2666200000		222.57	1852500000		175.65	4111500000		175.69	3326500000
179.06	2169900000		171.02	2668900000		223.19	1841400000		175.79	4110500000		175.9	3333800000
179.25	2168400000		171.3	2672300000		223.63	1830100000		175.94	4109600000		176.15	3321200000
179.37	2166900000		171.52	2677000000		223.9	1818200000		176.15	4108500000		176.29	3307200000
179.59	2164400000		171.79	2679500000		224.23	1804200000		176.33	4107300000		176.47	3296800000
179.75	2163200000		172.1	2682300000		224.42	1792000000		176.6	4105800000		176.64	3295100000
179.95	2162100000		172.25	2683900000		224.7	1779400000		176.99	4104200000		176.81	3301800000
180.1	2161000000		172.5	2684500000		224.91	1766800000		177.34	4101900000		177	3309800000
180.15	2159800000		172.76	2688100000		225.07	1753600000		177.68	4099400000		177.21	3312800000
180.34	2158500000		173.01	2688200000		225.27	1740200000		177.94	4096800000		177.37	3315700000
180.55	2157200000		173.3	2686600000		225.43	1726300000		178.15	4094400000		177.49	3305100000
180.74	2155800000		173.57	2687100000		225.55	1712500000		178.35	4092100000		177.65	3308900000
180.9	2154100000		173.82	2682200000		225.65	1698100000		178.61	4089900000		177.81	3320100000
181.1	2152300000		174.12	2676400000		225.75	1683500000		178.83	4087900000		177.96	3334600000
181.29	2150600000		174.28	2676100000		225.75	1668200000		179	4086000000		178.1	3350300000
181.47	2148800000		174.54	2674900000		225.85	1653000000		179.18	4084000000		178.15	3349100000
181.66	2147000000		174.81	2674700000		225.95	1637300000		179.39	4081800000		178.25	3349300000
181.9	2145200000		175.04	2676200000		226.01	1621400000		179.56	4079500000		178.46	3342200000
182.1	2143400000		175.36	2677200000		226.09	1606700000		179.69	4076900000		178.57	3332200000
182.15	2141600000		175.6	2677000000		226.16	1630500000		179.87	4074000000		178.75	3315600000
182.33	2139800000		175.87	2677000000		226.27	1615300000		179.96	4070600000		178.92	3306100000
182.52	2138100000		176.14	2671500000		226.35	1599700000		180.1	4066800000		179.11	3293000000
182.74	2136300000		176.34	2669500000		226.45	1584200000		180.19	4062600000		179.31	3280500000
182.91	2134600000		176.63	2664000000		226.55	1567900000		180.35	4058000000		179.51	3270100000
183.11	2132800000		176.92	2662900000		226.59	1551800000		180.5	4053000000		179.74	3261700000
183.31	2131100000		177.21	2660900000		226.71	1535400000		180.7	4047800000		179.99	3268600000
183.55	2129400000		177.51	2658900000		226.81	1519000000		180.89	4042400000		180.15	3263700000
183.73	2127600000		177.79	2659000000		226.9	1502800000		181.12	4036800000		180.24	3264000000
183.96	2125900000		178.04	2656600000		226.99	1486200000		181.34	4031000000		180.47	3261400000
184.15	2124200000		178.23	2653100000		227.14	1469400000		181.55	4025100000		180.71	3258300000
184.2	2122500000		178.52	2647700000		227.16	1452700000		181.73	4019000000		180.87	3252200000
184.4	2120800000		178.85	2645300000		227.29	1435700000		181.87	4012800000		181.07	3244200000
184.64	2119100000		179.15	2640200000		227.41	1418400000		182.11	4006700000		181.31	3228300000
184.83	2117300000		179.45	2641700000		227.49	1401000000		182.23	4000800000		181.49	3221200000
184.99	2115600000		179.71	2639000000		227.63	1383500000		182.41	3995000000		181.66	3211700000
185.18	2113900000		180.01	2640400000		227.75	1365700000		182.62	3989300000		181.9	3192400000
185.44	2112300000		180.2	2638300000		227.84	1347900000		182.76	3983600000		182.15	3188300000
185.59	2110600000		180.56	2636000000		227.93	1330000000		182.92	3977800000		182.19	3183900000
185.78	2108900000		180.79	2628000000		228.02	1311900000		183.11	3971900000		182.46	3161300000
186	2107300000		181.06	2623400000		228.2	1293800000		183.31	3965700000		182.66	3145300000
186.07	2105700000		181.37	2617200000		228.3	1275800000		183.45	3959300000		182.86	3133500000
186.3	2104100000		181.63	2615000000		228.41	1257700000		183.6	3952800000		183.07	3116200000
186.51	2102500000		181.96	2611300000		228.54	1239600000		183.76	3946200000		183.31	3111300000
186.7	2100900000		182.16	2607600000		228.7	1221200000		183.95	3939600000		183.54	3122600000
186.89	2099300000		182.44	2602500000		228.85	1203000000		184.14	3932900000		183.74	3124700000
187.11	2097700000		182.73	2598900000		228.95	1184600000		184.15	3926400000		183.94	3124300000
187.31	2096100000		182.98	2592500000		229.14	1166400000		184.33	3919900000		184.15	3127100000
187.47	2094500000		183.39	2589000000		229.23	1148000000		184.51	3913400000		184.28	3117300000
187.69	2092900000		183.59	2585700000		229.35	1129500000		184.8	3906900000		184.5	3100800000
187.87	2091300000		183.86	2581300000		229.49	1111000000		184.87	3900400000		184.73	3082900000
188.05	2089700000		184.14	2576200000		229.65	1092700000		185.1	3893800000		184.95	3072100000
188.16	2088200000		184.35	2574800000		229.75	1074400000		185.29	3887200000		185.2	3060600000
188.41	2086600000		184.68	2569100000		229.82	1056000000		185.51	3880700000		185.42	3059600000
188.52	2085000000		184.96	2567100000		229.97	1038000000		185.65	3874500000		185.61	3055200000
188.79	2083500000		185.23	2564700000		230.1	1019800000		185.83	3868400000		185.85	3062300000
188.98	2081900000		185.57	2561000000		230.27	1001700000		186.05	3862600000		186.04	3060700000
189.15	2080400000		185.82	2555400000		230.44	983620000		186.19	3857100000		186.2	3068500000
189.37	2078800000		186.09	2553100000		230.59	965760000		186.39	3851700000		186.35	3063200000
189.56	2077300000		186.3	2552600000		230.75	947900000		186.57	3846300000		186.64	3066800000
189.79	2075700000		186.61	2553200000		230.93	930220000		186.81	3841000000		186.9	3073400000
189.98	2074100000		186.9	2549200000		231.04	912720000		187.01	3835800000		187.06	3085800000
190.06	2072600000		187.16	2537900000		231.21	895450000		187.2	3830700000		187.33	3091900000
190.29	2071000000		187.45	2533700000		231.35	878510000		187.4	3825700000		187.54	3097100000
190.51	2070000000		187.71	2526000000		231.49	861770000		187.59	3820800000		187.73	3097600000
190.69	2068900000		187.96	2518800000		231.65	845260000		187.79	3815900000		188	3096700000
190.91	2067900000		188.12	2515000000		231.76	829030000		188.01	3811100000		188.1	3091500000
191.1	2066900000		188.4	2519100000		231.91	812990000		188.12	3806400000		188.34	3087800000
191.3	2065800000		188.64	2513900000		232.07	797180000		188.32	3801600000		188.54	3089100000
191.49	2064700000		188.89	2511000000		232.23	781660000		188.5	3796800000		188.78	3094300000
191.71	2063600000		189.15	2508200000		232.36	766400000		188.71	3791900000		189	3095300000
191.91	2062400000		189.42	2502600000		232.54	751240000		188.91	3786900000		189.23	3105500000
192.05	2061300000		189.74	2496200000		232.65	736430000		189.14	3781900000		189.48	3120200000
192.23	2060100000		190.01	2492300000		232.85	721980000		189.34	3777000000		189.74	3121200000
192.37	2058900000		190.21	2486100000		233	707770000		189.56	3772000000		189.96	3119100000
192.64	2057600000		190.45	2476700000		233.15	693800000		189.79	3767100000		190.06	3125200000
192.85	2056300000		190.75	2474400000		233.3	680100000		190	3762400000		190.31	3124800000
193.01	2055000000		191.05	2471400000		233.44	666590000		190.2	3757800000		190.56	3110800000
193.26	2053600000		191.32	2468900000		233.64	653350000		190.45	3753300000		190.8	3100700000
193.45	2052200000		191.55	2467800000		233.69	640400000		190.69	3749200000		191.04	3087300000
193.69	2050800000		191.85	2470200000		233.81	627710000		190.9	3745400000		191.34	3068200000
193.84	2049200000		192.06	2469000000		234.02	615320000		191.18	3742000000		191.54	3038400000
194.05	2047700000		192.3	2468900000		234.18	603170000		191.4	3738800000		191.8	3021900000
194.19	2046100000		192.56	2465300000		234.38	591270000		191.57	3735900000		192.04	3017400000
194.39	2044500000		192.87	2465300000		234.46	579700000		191.86	3733200000		192.11	3014400000
194.62	2042800000		193.16	2463000000		234.64	568490000		192.06	3730600000		192.41	3005200000
194.81	2041100000		193.45	2463000000		234.81	557500000		192.32	3728100000		192.65	3007300000
195.1	2039400000		193.7	2461100000		234.94	546790000		192.51	3725600000		192.85	3004900000
195.21	2037600000		193.95	2459700000		235.1	536350000		192.75	3723100000		193.11	2996100000
195.42	2035800000		194.14	2454500000		235.3	526140000		192.95	3720400000		193.34	2985600000
195.66	2033900000		194.39	2448000000		235.43	516130000		193.24	3717600000		193.57	2987800000
195.89	2031900000		194.65	2442200000		235.59	506390000		193.48	3714400000		193.84	2985900000
196.04	2030000000		194.96	2438800000		235.65	496980000		193.71	3711000000		194.05	2977400000
196.2	2028000000		195.24	2436100000		235.79	487830000		193.96	3707400000		194.23	2974400000
196.39	2025900000		195.55	2433700000		235.96	478860000		194.07	3703700000		194.42	2974700000
196.6	2023900000		195.84	2434200000		236.13	470210000		194.31	3699900000		194.69	2959500000
196.79	2021800000		196.05	2429000000		236.27	461750000		194.51	3696200000		194.95	2954800000
197	2019700000		196.25	2424400000		236.4	453540000		194.74	3692400000		195.14	2947600000
197.2	2017600000		196.5	2420800000		236.54	445520000		194.99	3688600000		195.4	2949400000
197.41	2015500000		196.73	2417900000		236.76	437730000		195.18	3684800000		195.6	2942300000
197.61	2013300000		197	2412200000		236.91	430140000		195.44	3680800000		195.85	2934700000
197.82	2011100000		197.23	2407200000		237.15	422740000		195.71	3676800000		196.02	2921900000
197.96	2008900000		197.48	2403800000		237.26	415520000		195.96	3672700000		196.2	2915900000
198.13	2006600000		197.71	2397200000		237.45	408490000		196.12	3668500000		196.48	2900200000
198.31	2004400000		197.96	2390000000		237.59	401650000		196.37	3664400000		196.7	2886000000
198.59	2002100000		198.19	2382900000		237.65	394990000		196.64	3660100000		196.92	2876500000
198.77	1999800000		198.45	2380600000		237.81	388540000		196.9	3655600000		197.14	2874000000
198.91	1997400000		198.7	2372500000		238.01	382330000		197.18	3650800000		197.37	2866300000
199.19	1995100000		199.04	2367000000		238.13	376300000		197.35	3645700000		197.6	2865200000
199.4	1992700000		199.31	2363100000		238.32	370460000		197.68	3640300000		197.84	2858900000
199.62	1990200000		199.57	2361300000		238.41	364760000		197.92	3634800000		198.01	2855700000
199.78	1987700000		199.85	2354900000		238.59	359220000		198.07	3629100000		198.2	2849700000
199.95	1985300000		199.99	2348400000		238.76	353810000		198.29	3623300000		198.49	2841400000
200.07	1982800000		200.21	2344100000		238.93	348560000		198.56	3617700000		198.73	2825800000
200.27	1980200000		200.49	2336900000		239.04	343450000		198.78	3612100000		198.9	2827200000
200.48	1977400000		200.82	2328800000		239.16	338470000		199.02	3606700000		199.11	2833100000
200.69	1974500000		201.05	2322300000		239.32	333630000		199.31	3601500000		199.35	2826000000
200.91	1971600000		201.3	2320700000		239.46	328920000		199.55	3596500000		199.6	2829900000
201.09	1968600000		201.61	2317100000		239.65	324320000		199.78	3591600000		199.82	2832500000
201.3	1965600000		201.82	2312800000		239.69	319860000		199.95	3587000000		199.99	2827700000
201.52	1962600000		201.98	2310200000		239.82	315540000		200.12	3582400000		200.23	2819400000
201.74	1959600000		202.21	2307800000		239.95	311320000		200.46	3578000000		200.39	2818700000
201.91	1956500000		202.5	2301700000		240.11	307220000		200.66	3573700000		200.64	2807300000
202	1953500000		202.73	2297200000		240.25	303220000		200.89	3569600000		200.89	2804500000
202.23	1950400000		202.98	2292900000		240.4	299330000		201.14	3565500000		201.09	2804900000
202.43	1947300000		203.24	2288500000		240.54	295540000		201.44	3561400000		201.34	2798000000
202.6	1944200000		203.49	2283500000		240.66	291890000		201.75	3557200000		201.59	2798800000
202.81	1941000000		203.76	2277600000		240.81	288360000		201.95	3553000000		201.8	2795200000
203.01	1937900000		203.95	2267900000		240.95	284920000		202.09	3548500000		201.95	2791000000
203.24	1934700000		204.14	2260800000		241.11	281580000		202.35	3543900000		202.18	2778700000
203.44	1931600000		204.44	2253700000		241.25	278340000		202.65	3539100000		202.4	2777600000
203.65	1928400000		204.73	2247100000		241.36	275170000		202.99	3534300000		202.57	2768100000
203.85	1925200000		204.99	2242500000		241.55	272110000		203.31	3529400000		202.86	2767100000
203.95	1922000000		205.24	2239100000		241.65	269130000		203.52	3524500000		203.07	2757200000
204.16	1918900000		205.48	2237500000		241.69	266180000		203.77	3519500000		203.31	2757500000
204.4	1915900000		205.7	2235200000		241.85	263350000		203.95	3514400000		203.51	2755800000
204.57	1912800000		205.93	2233400000		241.95	260570000		204.09	3509200000		203.75	2754200000
204.75	1909700000		206.07	2227600000		242.11	257860000		204.35	3503900000		203.95	2758300000
204.94	1906600000		206.29	2225200000		242.27	255210000		204.6	3498500000		204.05	2757700000
205.2	1903500000		206.54	2219100000		242.43	252640000		204.9	3493000000		204.3	2758800000
205.34	1900400000		206.76	2216200000		242.58	250110000		205.19	3487600000		204.51	2759500000
205.61	1897300000		207.01	2211200000		242.74	247650000		205.4	3482100000		204.74	2759500000
205.79	1894100000		207.23	2209400000		242.82	245240000		205.6	3476700000		205.01	2760200000
205.95	1890900000		207.5	2207600000		242.95	242900000		205.84	3471300000		205.19	2768900000
206.07	1887600000		207.77	2204000000		243.11	240600000		205.99	3465800000		205.43	2770300000
206.3	1884200000		207.95	2200300000		243.25	238360000		206.21	3460200000		205.59	2768300000
206.51	1880900000		208.09	2196800000		243.38	236160000		206.41	3454500000		205.84	2769500000
206.7	1877500000		208.35	2195300000		243.55	234020000		206.63	3448700000		205.99	2766800000
206.91	1874000000		208.57	2189400000		243.55	231920000		206.87	3442900000		206.19	2753700000
207.12	1870500000		208.75	2188800000		243.72	229870000		207.06	3437000000		206.44	2751000000
207.34	1867000000		209.01	2184000000		243.89	227860000		207.3	3431300000		206.64	2743800000
207.55	1863400000		209.27	2181900000		244.01	225900000		207.55	3425600000		206.87	2740400000
207.75	1859900000		209.54	2177200000		244.11	223980000		207.77	3420000000		207.07	2728900000
207.89	1856300000		209.77	2175000000		244.27	222100000		207.94	3414500000		207.29	2724900000
208.04	1852800000		209.91	2169300000		244.36	220250000		208.07	3409200000		207.52	2715400000
208.25	1849200000		210.13	2163100000		244.51	218450000		208.29	3403900000		207.74	2704200000
208.43	1845500000		210.39	2156900000		244.69	216680000		208.5	3398900000		207.93	2689300000
208.6	1841800000		210.59	2155100000		244.77	214960000		208.73	3394000000		208.06	2679800000
208.84	1838100000		210.84	2153900000		244.95	213260000		208.94	3389200000		208.31	2676200000
209.04	1834100000		211.04	2151200000		245.13	211600000		209.18	3384600000		208.48	2665200000
209.23	1830300000		211.26	2148900000		245.2	209970000		209.39	3380100000		208.7	2664200000
209.43	1826300000		211.52	2145200000		245.35	208360000		209.56	3375800000		208.91	2659000000
209.64	1822800000		211.71	2139800000		245.51	206790000		209.84	3371400000		209.14	2657400000
209.81	1819500000		211.85	2132900000		245.55	205250000		209.93	3367000000		209.36	2651200000
209.93	1815900000		212.09	2126100000		245.69	203730000		210.09	3362400000		209.57	2643300000
210.13	1812100000		212.29	2122200000		245.75	202250000		210.32	3357600000		209.77	2635500000
210.31	1808600000		212.52	2116800000		245.91	200790000		210.54	3352400000		209.9	2632100000
210.52	1805400000		212.76	2110100000		246.03	199360000		210.77	3346800000		210.1	2624000000
210.71	1802400000		212.95	2105700000		246.15	197950000		210.99	3340800000		210.34	2614600000
210.91	1799200000		213.15	2101900000		246.3	196570000		211.2	3334500000		210.55	2611500000
211.14	1795900000		213.36	2096700000		246.44	195210000		211.45	3328100000		210.77	2602300000
211.36	1792400000		213.6	2093100000		246.55	193880000		211.66	3321600000		210.96	2592000000
211.54	1789000000		213.79	2087200000		246.67	192570000		211.85	3315000000		211.18	2578300000
211.79	1785300000		213.93	2081300000		246.85	191280000		211.99	3308600000		211.39	2572500000
211.85	1781400000		214.15	2076500000		246.95	190010000		212.19	3302200000		211.55	2562100000
212.06	1777800000		214.36	2071700000		247.05	188770000		212.41	3295800000		211.8	2573100000
212.24	1774000000		214.55	2067700000		247.16	187540000		212.59	3289500000		211.88	2571800000
212.41	1770400000		214.79	2061900000		247.3	186340000		212.8	3283100000		212.1	2587100000
212.63	1766700000		215	2054900000		247.4	185150000		213	3276600000		212.27	2592100000
212.88	1762800000		215.26	2048900000		247.55	183990000		213.2	3270000000		212.52	2594300000
213.02	1758900000		215.41	2041200000		247.59	182840000		213.47	3263100000		212.7	2573700000
213.26	1755000000		215.65	2029500000		247.69	181710000		213.73	3256000000		212.93	2563900000
213.5	1751100000		215.82	2023800000		247.85	180600000		213.85	3248600000		213.15	2546000000
213.66	1747000000		215.97	2020600000		247.95	179490000		213.97	3241200000		213.38	2533600000
213.84	1743000000		216.16	2012500000		248.05	178410000		214.24	3233700000		213.61	2521700000
213.94	1739100000		216.39	2008800000		248.17	177400000		214.43	3226400000		213.76	2513500000
214.15	1734900000		216.63	2005900000		248.35	176350000		214.61	3219400000		213.85	2509300000
214.34	1730600000		216.79	1998700000		248.45	175310000		214.86	3212800000		214.07	2500200000
214.55	1726200000		217	1988000000		248.55	174300000		215.11	3206400000		214.3	2487800000
214.73	1721900000		217.19	1979000000		248.7	173300000		215.31	3200300000		214.49	2486600000
214.96	1716800000		217.41	1966800000		248.76	172300000		215.52	3194400000		214.69	2487600000
215.13	1712400000		217.64	1955900000		248.94	171330000		215.76	3188400000		214.94	2479200000
215.31	1707900000		217.82	1948100000		249.05	170370000		215.86	3182200000		215.13	2465300000
215.52	1703200000		218	1941800000		249.17	169420000		216.04	3175300000		215.29	2456900000
215.7	1698900000		218.18	1935600000		249.31	168490000		216.27	3167800000		215.45	2442100000
215.85	1694400000		218.45	1928100000		249.45	167570000		216.47	3159400000		215.69	2421300000
215.99	1689900000		218.6	1922600000		249.55	166650000		216.64	3150500000		215.85	2405200000
216.19	1685000000		218.79	1916300000		249.55	165750000		216.85	3141800000		215.93	2400300000
216.4	1680300000		218.99	1909500000		249.65	164870000		217.05	3134200000		216.15	2387600000
216.6	1675700000		219.16	1902200000		249.76	163990000		217.3	3128200000		216.38	2380700000
216.79	1670600000		219.36	1895800000		249.89	163120000		217.49	3123900000		216.5	2375600000
216.99	1665800000		219.59	1889400000		250.05	162280000		217.71	3120400000		216.71	2372200000
217.18	1661000000		219.76	1881200000		250.14	161430000		217.85	3116500000		216.94	2363600000
217.43	1655800000		219.86	1875300000		250.25	160600000		217.97	3110100000		217.14	2359000000
217.59	1650600000		220.1	1868200000		250.38	159770000		218.18	3100900000		217.35	2351400000
217.75	1645400000		220.29	1863100000		250.46	158960000		218.38	3088800000		217.52	2343800000
217.89	1639900000		220.47	1854800000		250.64	158150000		218.64	3074400000		217.73	2339600000
218.09	1634400000		220.68	1847100000		250.71	157360000		218.85	3058600000		217.85	2331900000
218.27	1628900000		220.86	1836300000		250.84	156580000		219.02	3043400000		218.01	2327200000
218.47	1623100000		221.01	1828000000		250.95	155810000		219.2	3028700000		218.19	2320700000
218.65	1617100000		221.21	1816900000		251.05	155040000		219.44	3014900000		218.36	2322400000
218.85	1610900000		221.39	1808500000		251.19	154290000		219.66	3002100000		218.56	2313300000
219.01	1604500000		221.61	1798000000		251.31	153540000		219.8	2991000000		218.75	2315900000
219.2	1597600000		221.75	1788800000		251.45	152800000		219.91	2979800000		218.95	2314700000
219.39	1590500000		221.89	1776300000		251.55	152070000		220.13	2968700000		219.09	2310800000
219.63	1583700000		222.1	1766000000		251.55	151350000		220.31	2956600000		219.27	2299900000
219.77	1576700000		222.26	1753200000		251.65	150640000		220.51	2943500000		219.49	2298800000
219.86	1569600000		222.49	1740500000		251.76	149930000		220.73	2928400000		219.65	2284400000
220.02	1562100000		222.65	1729500000		251.86	149230000		220.9	2912500000		219.82	2271800000
220.23	1554200000		222.84	1722400000		251.99	148540000		221.07	2896200000		219.95	2265800000
220.44	1546400000		223.02	1703700000		252.14	147850000		221.21	2880900000		220.11	2258600000
220.56	1538400000		223.25	1689100000		252.22	147180000		221.46	2866600000		220.3	2248600000
220.79	1530600000		223.43	1678600000		252.3	146510000		221.68	2853900000		220.47	2241900000
220.99	1522100000		223.59	1662500000		252.44	145840000		221.77	2842500000		220.66	2239400000
221.13	1513700000		223.75	1647800000		252.53	145190000		221.93	2831600000		220.84	2227900000
221.3	1505500000		223.85	1637100000		252.66	144540000		222.13	2820300000		221.05	2219700000
221.5	1496700000		224.07	1624900000		252.79	143900000		222.3	2808100000		221.19	2207800000
221.7	1488000000		224.24	1607900000		252.89	143260000		222.51	2794700000		221.39	2200200000
221.8	1478900000		224.43	1592600000		253.04	142640000		222.71	2780300000		221.54	2186100000
221.94	1469600000		224.66	1569500000		253.11	142010000		222.99	2764600000		221.73	2175200000
222.16	1460000000		224.81	1551500000		253.22	141400000		223.16	2748800000		221.84	2162100000
222.34	1450100000		224.99	1529100000		253.3	140790000		223.34	2733000000		222	2148900000
222.51	1440000000		225.14	1510200000		253.45	140190000		223.51	2717200000		222.19	2133700000
222.66	1429700000		225.31	1491100000		253.55	139600000		223.69	2701300000		222.36	2114000000
222.88	1419200000		225.55	1475500000		253.61	139010000		223.79	2685700000		222.57	2093700000
223.07	1408500000		225.68	1458200000		253.66	138430000		223.94	2669400000		222.7	2075100000
223.24	1397300000		225.8	1442200000		253.85	137850000		224.13	2652300000		222.9	2058300000
223.43	1386300000		225.96	1422400000		253.93	137280000		224.32	2634000000		223.05	2043600000
223.59	1374800000		226.16	1402000000		253.97	136710000		224.46	2614300000		223.25	2033400000
223.75	1363200000		226.3	1381800000		254.1	136150000		224.7	2593100000		223.44	2026700000
223.86	1351200000		226.47	1363300000		254.22	135590000		224.88	2570700000		223.57	2014500000
224.04	1339900000		226.71	1342700000		254.33	135040000		225.02	2547000000		223.75	2002900000
224.2	1327500000		226.9	1323100000		254.45	134500000		225.19	2522500000		223.89	1985500000
224.39	1315100000		227.07	1304200000		254.53	133960000		225.4	2497300000		224.07	1968200000
224.59	1302500000		227.19	1284600000		254.64	133420000		225.59	2471200000		224.19	1945900000
224.8	1289500000		227.39	1262900000		254.75	132890000		225.73	2444700000		224.4	1928100000
224.91	1276400000		227.54	1242400000		254.81	132360000		225.77	2418200000		224.56	1907500000
225.13	1262800000		227.7	1221700000		254.95	131840000		226.01	2391900000		224.81	1891900000
225.3	1249300000		227.8	1199800000		255.05	131320000		226.13	2365800000		224.99	1876200000
225.47	1235400000		227.95	1178500000		255.15	130810000		226.32	2340100000		225.15	1861100000
225.65	1221400000		228.19	1157300000		255.25	130300000		226.49	2314100000		225.32	1845800000
225.75	1207200000		228.31	1135300000		255.36	129800000		226.68	2287400000		225.5	1830700000
225.9	1192700000		228.49	1114700000		255.45	129290000		226.85	2259400000		225.66	1810500000
226.07	1178200000		228.68	1093000000		255.45	128800000		226.99	2229900000		225.75	1788300000
226.21	1163600000		228.81	1071300000		255.55	128310000		227.2	2198900000		225.93	1767300000
226.39	1148700000		229	1050000000		255.65	127820000		227.38	2166800000		226.11	1743600000
226.56	1133700000		229.19	1030500000		255.75	127340000		227.56	2134100000		226.31	1718500000
226.74	1118700000		229.38	1009400000		255.91	126860000		227.75	2101400000		226.41	1698800000
226.93	1103600000		229.5	989210000		256.04	126380000		227.81	2068900000		226.63	1679000000
227.15	1088300000		229.71	969350000		256.15	125910000		227.99	2036900000		226.77	1657200000
227.29	1073000000		229.75	949530000		256.15	125440000		228.11	2005100000		227.01	1636400000
227.45	1057700000		229.95	930040000		256.27	124980000		228.3	1973600000		227.14	1616700000
227.63	1042300000		230.11	910600000		256.35	124520000		228.5	1942100000		227.32	1593400000
227.75	1026900000		230.25	891640000		256.5	124070000		228.65	1910700000		227.45	1570000000
227.88	1011400000		230.46	872760000		256.56	123620000		228.79	1879300000		227.61	1546400000
228.05	995790000		230.6	853620000		256.74	123170000		228.99	1848100000		227.75	1521100000
228.23	980200000		230.8	834170000		256.84	122720000		229.14	1817100000		227.85	1496800000
228.39	964570000		230.95	815400000		256.92	122290000		229.31	1786400000		228	1469800000
228.55	948790000		231.09	797420000		256.97	121850000		229.43	1755900000		228.24	1444300000
228.73	933060000		231.26	779430000		257.1	121420000		229.64	1725700000		228.38	1419200000
228.9	917440000		231.44	762260000		257.17	120990000		229.75	1695400000		228.59	1395900000
229.05	901740000		231.61	745280000		257.3	120560000		229.82	1665100000		228.71	1371500000
229.19	885970000		231.66	728390000		257.4	120140000		230.05	1634500000		228.9	1347400000
229.36	870180000		231.84	711770000		257.45	119730000		230.16	1603700000		229.05	1321800000
229.55	854660000		232	695960000		257.45	119310000		230.35	1572600000		229.27	1298500000
229.68	839120000		232.16	680120000		257.59	118900000		230.5	1541200000		229.39	1272200000
229.84	823650000		232.35	664880000		257.65	118490000		230.68	1509800000		229.55	1246700000
229.96	808290000		232.5	650140000		257.75	118090000		230.81	1478500000		229.74	1223500000
230.1	792990000		232.64	635240000		257.85	117680000		231.02	1447600000		229.77	1200900000
230.25	777870000		232.8	620710000		257.95	117290000		231.19	1417200000		229.94	1176700000
230.43	762880000		232.96	606980000		258.05	116890000		231.31	1387300000		230.09	1153600000
230.59	748050000		233.15	593340000		258.15	116500000		231.52	1358100000		230.25	1129900000
230.74	733390000		233.31	580230000		258.25	116110000		231.63	1329400000		230.46	1106600000
230.89	718820000		233.45	567450000		258.35	115720000		231.66	1301200000		230.61	1082800000
231.05	704480000		233.63	555070000		258.41	115340000		231.82	1273700000		230.75	1058900000
231.24	690380000		233.69	542770000		258.51	114960000		232	1246500000		230.91	1035800000
231.36	676450000		233.85	530860000		258.61	114580000		232.21	1219900000		231.1	1013200000
231.55	662790000		233.99	519150000		258.71	114200000		232.35	1193800000		231.25	990050000
231.65	649200000		234.16	507940000		258.85	113830000		232.45	1168200000		231.41	966020000
231.75	635830000		234.3	496890000		258.95	113470000		232.65	1142900000		231.55	943100000
231.9	622710000		234.49	486330000		259.03	113100000		232.81	1118100000		231.65	920270000
232.07	609800000		234.61	475860000		259.05	112740000		232.97	1093500000		231.75	897980000
232.23	597060000		234.79	466040000		259.15	112380000		233.13	1069200000		231.95	876880000
232.38	584680000		234.95	456500000		259.24	112030000		233.25	1045300000		232.15	858130000
232.51	572340000		235.13	447280000		259.34	111680000		233.45	1021800000		232.29	839160000
232.71	560290000		235.27	438170000		259.45	111330000		233.59	998660000		232.41	820390000
232.9	548450000		235.4	429680000		259.45	110980000		233.73	976110000		232.56	801020000
233.02	536800000		235.56	421320000		259.55	110640000		233.86	954320000		232.7	782090000
233.15	525430000		235.65	413150000		259.65	110290000		234.02	933160000		232.9	762480000
233.35	514340000		235.77	405230000		259.75	109950000		234.18	912770000		233.05	744200000
233.49	503450000		235.9	397680000		259.85	109620000		234.31	893180000		233.18	726350000
233.63	492810000		236.07	390170000		259.87	109280000		234.49	874240000		233.38	708880000
233.71	482430000		236.25	382810000		260.01	108950000		234.61	855900000		233.55	691770000
233.8	472250000		236.39	375780000		260.05	108630000		234.75	838230000		233.65	675550000
233.97	462280000		236.51	368890000		260.16	108300000		234.9	821060000		233.74	658510000
234.14	452530000		236.74	362130000		260.27	107970000		235.07	804340000		233.85	641890000
234.29	443030000		236.85	355640000		260.35	107650000		235.24	788010000		234.06	626200000
234.45	433760000		237.01	349390000		260.44	107330000		235.36	772050000		234.25	610970000
234.59	424700000		237.16	343240000		260.55	107010000		235.5	756370000		234.38	595740000
234.76	415840000		237.32	337490000		260.65	106690000		235.65	741020000		234.55	581930000
234.86	407270000		237.43	331820000		260.65	106360000		235.76	726020000		234.69	568960000
235.01	398900000		237.57	326370000		260.75	106040000		235.86	711430000		234.86	555950000
235.19	390740000		237.65	321030000		260.86	105710000		236	697270000		235	543240000
235.32	382780000		237.8	315910000		260.95	105380000		236.14	683580000		235.13	531310000
235.45	375050000		237.99	310800000		261.05	105050000		236.29	670370000		235.3	519500000
235.63	367530000		238.15	305960000		261.15	104720000		236.41	657630000		235.45	507840000
235.73	360230000		238.26	301170000		261.25	104380000		236.57	645330000		235.57	496960000
235.82	353110000		238.4	296570000		261.35	104040000		236.72	633420000		235.66	486230000
236.01	346190000		238.55	292050000		261.44	103700000		236.85	621880000		235.8	475810000
236.09	339450000		238.69	287750000		261.45	103360000		236.99	610620000		235.96	465710000
236.3	332900000		238.86	283520000		261.45	103010000		237.19	599640000		236.06	455670000
236.43	326530000		239	279490000		261.55	102660000		237.34	588930000		236.25	445820000
236.55	320340000		239.14	275510000		261.65	102310000		237.5	578480000		236.38	436550000
236.71	314350000		239.25	271750000		261.75	101950000		237.56	568290000		236.54	427420000
236.85	308540000		239.41	268020000		261.85	101590000		237.65	558400000		236.7	418630000
237	302890000		239.59	264390000		261.89	101230000		237.74	548800000		236.85	410370000
237.14	297400000		239.65	260830000		261.96	100860000		237.93	539470000		236.98	402490000
237.26	292070000		239.7	257430000		262.05	100500000		238.11	530420000		237.13	394570000
237.43	286890000		239.89	254050000		262.15	100130000		238.22	521620000		237.26	386840000
237.55	281880000		240.02	250790000		262.21	99757000		238.35	513040000		237.44	379410000
237.65	277010000		240.21	247680000		262.35	99383000		238.48	504680000		237.56	372270000
237.77	272280000		240.35	244650000		262.55	99007000		238.64	496530000		237.65	365120000
237.91	267670000		240.5	241660000		262.75	98628000		238.77	488600000		237.72	358290000
238.02	263200000		240.59	238810000		262.94	98247000		238.9	480910000		237.91	351730000
238.19	258850000		240.75	236050000		263.17	97864000		239.05	473450000		238.05	345290000
238.32	254620000		240.91	233320000		263.46	97479000		239.15	466210000		238.22	338970000
238.45	250530000		241.06	230690000		263.61	97092000		239.29	459200000		238.35	332980000
238.59	246550000		241.21	228110000		263.93	96703000		239.5	452400000		238.46	327110000
238.75	242700000		241.3	225540000		264.23	96310000		239.56	445810000		238.65	321460000
238.9	238950000		241.46	223070000		264.56	95916000		239.65	439420000		238.79	316270000
239.02	235310000		241.65	220650000		264.93	95520000		239.76	433230000		238.93	311070000
239.2	231770000		241.67	218250000		265.25	95121000		239.91	427220000		239.05	306010000
239.29	228340000		241.85	215960000		265.5	94720000		240.01	421380000		239.16	301120000
239.46	225000000		241.95	213770000		265.79	94319000		240.19	415720000		239.31	296280000
239.59	221560000		242.06	211600000		266.07	93914000		240.32	410250000		239.49	291520000
239.65	218400000		242.2	209510000		266.39	93507000		240.45	404940000		239.6	287070000
239.77	215330000		242.35	207500000		266.7	93100000		240.57	399810000		239.67	282680000
239.9	212360000		242.46	205540000		267	92690000		240.67	394840000		239.75	278500000
240.02	209470000		242.64	203600000		267.33	92279000		240.84	390000000		239.93	274500000
240.16	206660000		242.75	201680000		267.42	91867000		241.01	385280000		240.05	270450000
240.32	203930000		242.91	199840000		267.73	91453000		241.11	380670000		240.22	266400000
240.45	201260000		243.03	198030000		267.92	91038000		241.25	376150000		240.36	262540000
240.56	198670000		243.17	196240000		268.15	90624000		241.35	371720000		240.52	258770000
240.71	196140000		243.29	194490000		268.49	90208000		241.53	367390000		240.63	255220000
240.85	193680000		243.5	192800000		268.71	89790000		241.65	363160000		240.74	251640000
241	191300000		243.55	191150000		268.95	89371000		241.69	359040000		240.89	248280000
241.15	188970000		243.61	189490000		269.23	88951000		241.81	355030000		241.05	245020000
241.3	186700000		243.75	187900000		269.35	88531000		241.95	351140000		241.22	241810000
241.4	184490000		243.9	186320000		269.55	88112000		242.06	347370000		241.27	238520000
241.56	182340000		244.05	184730000		269.76	87694000		242.17	343690000		241.45	235510000
241.65	180250000		244.19	183160000		270.02	87276000		242.35	340090000		241.59	232530000
241.75	178210000		244.31	181670000		270.23	86860000		242.49	336560000		241.65	229560000
241.85	176230000		244.45	180200000		270.51	86447000		242.6	333090000		241.76	226650000
241.96	174300000		244.59	178780000		270.71	86036000		242.75	329690000		241.93	223920000
242.08	172410000		244.7	177410000		270.93	85629000		242.88	326370000		241.99	221180000
242.25	170570000		244.84	176060000		271.11	85226000		243	323120000		242.15	218570000
242.39	168780000		245.03	174700000		271.35	84827000		243.13	319960000		242.27	216040000
242.55	167030000		245.15	173360000		271.5	84431000		243.26	316880000		242.43	213560000
242.66	165320000		245.27	172090000		271.72	84039000		243.44	313870000		242.54	211160000
242.75	163650000		245.38	170810000		271.9	83651000		243.55	310920000		242.7	208810000
242.88	162020000		245.54	169550000		272.11	83267000		243.55	308020000		242.81	206480000
243.03	160430000		245.56	168300000		272.31	82887000		243.66	305170000		242.91	204210000
243.16	158870000		245.74	167110000		272.56	82512000		243.79	302380000		243.09	202020000
243.32	157350000		245.77	165920000		272.78	82141000		243.95	299650000		243.22	199870000
243.46	155870000		245.95	164770000		273.01	81773000		244.11	296990000		243.39	197770000
243.55	154420000		246.08	163660000		273.22	81410000		244.2	294390000		243.54	195710000
243.58	153000000		246.24	162580000		273.35	81051000		244.31	291850000		243.55	193740000
243.75	151620000		246.35	161520000		273.39	80694000		244.43	289390000		243.65	191780000
243.88	150260000		246.45	160440000		273.6	80343000		244.56	286980000		243.79	189880000
244.05	148930000		246.59	159400000		273.84	79995000		244.69	284630000		243.89	188020000
244.15	147640000		246.72	158370000		274.05	79650000		244.84	282350000		243.99	186210000
244.25	146370000		246.85	157350000		274.31	79309000		245	280110000		244.16	184430000
244.35	145120000		247.01	156330000		274.49	78971000		245.13	277920000		244.26	182720000
244.5	143900000		247.08	155320000		274.71	78636000		245.25	275780000		244.4	181020000
244.61	142710000		247.25	154300000		274.85	78305000		245.41	273680000		244.53	179320000
244.79	141550000		247.36	153310000		275.09	77977000		245.48	271620000		244.72	177670000
244.95	140410000		247.46	152350000		275.26	77654000		245.55	269610000		244.8	176080000
245.05	139290000		247.55	151390000		275.38	77334000		245.65	267640000		244.98	174490000
245.16	138190000		247.63	150460000		275.55	77018000		245.75	265720000		245.09	172880000
245.34	137110000		247.75	149570000		275.73	76705000		245.88	263830000		245.22	171380000
245.41	136050000		247.86	148680000		275.94	76395000		246.05	261970000		245.35	169920000
245.55	135010000		247.98	147790000		276.19	76088000		246.15	260150000		245.49	168460000
245.63	134000000		248.09	146900000		276.35	75785000		246.29	258350000		245.55	167070000
245.75	133000000		248.21	146040000		276.51	75485000		246.43	256580000		245.65	165710000
245.85	132020000		248.35	145200000		276.74	75187000		246.49	254830000		245.76	164360000
245.95	131060000		248.5	144370000		276.9	74893000		246.65	253110000		245.86	163010000
246.11	130110000		248.65	143540000		277.01	74603000		246.74	251420000		246.01	161660000
246.2	129190000		248.75	142730000		277.19	74314000		246.85	249760000		246.15	160330000
246.35	128280000		248.85	141920000		277.35	74029000		246.99	248120000		246.27	159030000
246.45	127380000		248.98	141110000		277.48	73746000		247.11	246510000		246.44	157770000
246.56	126500000		249.06	140310000		277.73	73466000		247.25	244910000		246.46	156510000
246.72	125640000		249.25	139550000		277.9	73188000		247.35	243320000		246.65	155310000
246.85	124790000		249.34	138770000		278.11	72912000		247.46	241740000		246.75	154130000
246.95	123950000		249.45	138000000		278.25	72639000		247.55	240180000		246.91	152970000
247.1	123130000		249.55	137250000		278.46	72366000		247.6	238640000		247	151760000
247.25	122330000		249.58	136510000		278.64	72097000		247.75	237130000		247.11	150610000
247.3	121530000		249.7	135780000		278.8	71830000		247.86	235650000		247.25	149450000
247.44	120750000		249.81	135060000		278.97	71567000		247.95	234200000		247.35	148300000
247.55	119990000		249.95	134350000		279.18	71305000		248.08	232770000		247.48	147190000
247.56	119230000		250.05	133650000		279.29	71046000		248.15	231350000		247.55	146110000
247.71	118480000		250.15	132950000		279.4	70790000		248.35	229960000		247.65	145050000
247.8	117750000		250.27	132260000		279.64	70536000		248.46	228590000		247.75	144000000
247.95	117030000		250.44	131580000		279.83	70285000		248.58	227230000		247.91	142970000
248.03	116310000		250.55	130910000		280.02	70036000		248.71	225900000		248	141960000
248.15	115610000		250.7	130250000		280.15	69788000		248.77	224580000		248.14	141000000
248.29	114920000		250.75	129600000		280.34	69543000		248.95	223280000		248.22	140060000
248.43	114230000		250.89	128940000		280.54	69299000		249.05	221990000		248.38	139160000
248.55	113560000		250.96	128320000		280.71	69058000		249.15	220720000		248.48	138260000
248.65	112900000		251.1	127710000		280.86	68819000		249.25	219460000		248.65	137380000
248.75	112240000		251.22	127100000		281.02	68582000		249.44	218210000		248.69	136480000
248.86	111590000		251.35	126500000		281.2	68346000		249.45	216970000		248.85	135560000
248.96	110960000		251.44	125910000		281.31	68112000		249.55	215750000		248.95	134640000
249.11	110330000		251.55	125310000		281.51	67880000		249.63	214560000		249.09	133720000
249.25	109710000		251.55	124710000		281.73	67649000		249.72	213380000		249.22	132820000
249.34	109090000		251.66	124130000		281.8	67420000		249.85	212220000		249.35	131950000
249.48	108490000		251.83	123540000		282.01	67193000		249.96	211080000		249.45	131120000
249.55	107890000		251.88	122970000		282.21	66966000		250.08	209950000		249.55	130310000
249.56	107310000		252.04	122420000		282.44	66742000		250.15	208840000		249.55	129520000
249.7	106730000		252.15	121870000		282.61	66519000		250.27	207730000		249.65	128730000
249.81	106150000		252.24	121340000		282.76	66298000		250.45	206620000		249.8	127950000
249.95	105590000		252.33	120790000		282.98	66076000		250.54	205530000		249.9	127180000
250.03	105030000		252.45	120260000		283.11	65854000		250.65	204440000		250.09	126380000
250.15	104480000		252.55	119720000		283.25	65631000		250.71	203360000		250.15	125590000
250.25	103930000		252.69	119200000		283.26	65407000		250.85	202300000		250.27	124830000
250.4	103400000		252.76	118660000		283.41	65183000		250.95	201240000		250.41	124070000
250.45	102860000		252.88	118150000		283.61	64958000		251.05	200210000		250.48	123310000
250.61	102340000		252.95	117630000		283.8	64733000		251.19	199180000		250.65	122610000
250.75	101820000		253.15	117120000		283.99	64506000		251.3	198180000		250.75	121890000
250.81	101310000		253.25	116620000		284.16	64279000		251.38	197180000		250.86	121170000
250.95	100800000		253.34	116130000		284.31	64051000		251.53	196200000		250.95	120440000
251.03	100300000		253.41	115610000		284.53	63823000		251.55	195240000		251.06	119720000
251.15	99807000		253.55	115100000		284.7	63594000		251.64	194290000		251.16	119030000
251.31	99318000		253.58	114590000		284.9	63364000		251.74	193350000		251.3	118330000
251.4	98833000		253.7	114090000		285.06	63134000		251.83	192430000		251.44	117660000
251.54	98354000		253.8	113600000		285.25	62903000		251.95	191530000		251.53	117000000
251.56	97879000		253.88	113140000		285.29	62673000		252.05	190630000		251.56	116360000
251.65	97410000		254.01	112680000		285.45	62441000		252.17	189740000		251.65	115710000
251.71	96946000		254.1	112230000		285.6	62208000		252.25	188860000		251.74	115090000
251.85	96487000		254.19	111780000		285.78	61976000		252.41	187970000		251.85	114460000
251.96	96033000		254.33	111330000		285.96	61743000		252.47	187080000		251.95	113850000
252.05	95583000		254.43	110890000		286.21	61510000		252.55	186200000		252.13	113240000
252.16	95138000		254.55	110450000		286.39	61277000		252.69	185330000		252.2	112640000
252.3	94697000		254.64	110010000		286.58	61044000		252.81	184460000		252.31	112040000
252.44	94261000		254.69	109570000		286.76	60811000		252.93	183600000		252.44	111440000
252.47	93830000		254.83	109120000		286.91	60578000		253.05	182750000		252.55	110860000
252.56	93404000		254.9	108680000		287.16	60345000		253.13	181910000		252.64	110280000
252.72	92980000		255.01	108260000		287.38	60112000		253.25	181090000		252.74	109710000
252.81	92562000		255.16	107830000		287.64	59879000		253.35	180270000		252.85	109150000
252.94	92148000		255.26	107410000		287.88	59646000		253.45	179460000		252.95	108610000
253.01	91738000		255.35	107000000		288.22	59412000		253.55	178660000		253.05	108070000
253.19	91332000		255.45	106590000		288.58	59178000		253.56	177870000		253.21	107530000
253.25	90930000		255.45	106190000		288.81	58944000		253.69	177080000		253.25	107000000
253.35	90533000		255.55	105800000		289.14	58710000		253.76	176310000		253.34	106470000
253.45	90140000		255.65	105390000		289.3	58476000		253.85	175530000		253.49	105910000
253.55	89750000		255.75	104980000		289.65	58242000		253.95	174760000		253.55	105380000
253.63	89364000		255.85	104570000		289.95	58008000		254.05	174000000		253.58	104850000
253.66	88979000		255.95	104170000		290.2	57774000		254.15	173240000		253.67	104330000
253.76	88597000		256.06	103770000		290.55	57541000		254.26	172480000		253.83	103820000
253.89	88216000		256.15	103380000		290.78	57307000		254.4	171730000		253.9	103330000
253.97	87837000		256.27	102990000		291.15	57075000		254.49	170990000		254	102830000
254.06	87458000		256.36	102600000		291.35	56842000		254.64	170260000		254.15	102350000
254.17	87080000		256.45	102200000		291.6	56610000		254.65	169540000		254.24	101850000
254.3	86703000		256.6	101810000		291.93	56379000		254.79	168820000		254.33	101370000
254.4	86327000		256.67	101440000		292.27	56148000		254.85	168110000		254.45	100880000
254.47	85950000		256.79	101060000		292.51	55918000		254.95	167410000		254.55	100390000
254.64	85573000		256.86	100710000		292.89	55688000		255.08	166720000		254.64	99907000
254.67	85195000		256.95	100360000		293.13	55459000		255.16	166040000		254.71	99425000
254.81	84817000		257.05	100010000		293.24	55231000		255.25	165360000		254.83	98946000
254.91	84438000		257.15	99671000		293.63	55003000		255.41	164680000		254.95	98481000
255.04	84058000		257.25	99326000		293.91	54777000		255.45	164010000		255.03	98024000
255.15	83678000		257.35	98973000		294.12	54551000		255.45	163340000		255.15	97558000
255.25	83298000		257.45	98640000		294.51	54328000		255.55	162680000		255.25	97119000
255.34	82917000		257.48	98298000		294.76	54108000		255.65	162030000		255.35	96676000
255.45	82535000		257.56	97955000		295.05	53891000		255.77	161380000		255.45	96238000
255.45	82152000		257.65	97611000		295.39	53677000		255.85	160730000		255.45	95807000
255.55	81769000		257.75	97271000		295.6	53466000		256.01	160090000		255.55	95390000
255.65	81385000		257.85	96907000		295.91	53259000		256.05	159460000		255.65	94956000
255.7	81001000		257.92	96574000		296.31	53054000		256.15	158830000		255.75	94531000
255.83	80617000		258.05	96251000		296.61	52853000		256.25	158220000		255.89	94109000
255.9	80232000		258.15	95926000		296.9	52655000		256.35	157610000		255.95	93688000
256.09	79846000		258.22	95604000		297.15	52460000		256.45	157010000		256.05	93270000
256.29	79460000		258.35	95290000		297.4	52269000		256.55	156430000		256.15	92870000
256.5	79072000		258.35	94968000		297.69	52080000		256.65	155850000		256.24	92474000
256.76	78684000		258.46	94643000		297.99	51895000		256.75	155290000		256.33	92080000
257	78296000		258.55	94322000		298.3	51713000		256.85	154720000		256.42	91698000
257.27	77908000		258.65	94032000		298.56	51535000		256.95	154160000		256.55	91318000
257.5	77519000		258.75	93733000		298.91	51360000		257.01	153610000		256.65	90936000
257.74	77130000		258.85	93439000		299.15	51187000		257.1	153060000		256.71	90549000
258.03	76740000		258.95	93152000		299.31	51018000		257.21	152510000		256.84	90172000
258.37	76350000		259.05	92870000		299.63	50852000		257.35	151950000		256.95	89793000
258.65	75959000		259.14	92562000		300.04	50689000		257.41	151390000		256.95	89411000
258.99	75569000		259.21	92281000		300.25	50530000		257.45	150810000		257.1	89047000
259.24	75179000		259.35	91997000		300.55	50373000		257.53	150210000		257.22	88700000
259.49	74788000		259.41	91706000		300.86	50219000		257.65	149580000		257.31	88345000
259.76	74397000		259.45	91425000		301.15	50068000		257.83	148920000		257.36	88000000
260.01	74006000		259.45	91151000		301.38	49920000		258.05	148240000		257.45	87664000
260.31	73615000		259.56	90865000		301.63	49775000		258.34	147540000		257.45	87317000
260.6	73224000		259.66	90586000		301.9	49633000		258.65	146810000		257.58	86964000
260.87	72833000		259.75	90318000		302.34	49494000		258.96	146070000		257.65	86628000
261.14	72442000		259.85	90042000		302.58	49358000		259.26	145310000		257.74	86288000
261.4	72051000		259.95	89763000		302.9	49225000		259.5	144540000		257.76	85951000
261.53	71659000		260	89488000		303.05	49095000		259.79	143750000		257.91	85616000
261.79	71268000		260.15	89220000		303.35	48968000		260.06	142940000		258.05	85286000
262.03	70877000		260.19	88946000		303.61	48844000		260.4	142130000		258.12	84947000
262.26	70487000		260.29	88688000		303.9	48722000		260.7	141300000		258.21	84616000
262.51	70097000		260.35	88431000		304.2	48604000		261	140480000		258.3	84285000
262.83	69708000		260.48	88178000		304.5	48489000		261.33	139660000		258.37	83959000
263	69321000		260.55	87918000		304.75	48376000		261.48	138830000		258.45	83631000
263.29	68935000		260.65	87667000		305.01	48266000		261.74	138020000		258.55	83312000
263.45	68552000		260.71	87414000		305.22	48158000		261.99	137210000		258.65	82990000
263.6	68170000		260.81	87169000		305.48	48053000		262.21	136400000		258.75	82671000
263.81	67792000		260.94	86926000		305.78	47950000		262.56	135600000		258.85	82350000
264.05	67416000		261	86688000		306.04	47850000		262.83	134800000		258.91	82041000
264.3	67043000		261.08	86445000		306.39	47751000		263.06	134010000		259.05	81736000
264.5	66674000		261.17	86205000		306.74	47656000		263.3	133220000		259.12	81438000
264.73	66308000		261.26	85970000		306.99	47562000		263.45	132440000		259.2	81140000
264.96	65946000		261.35	85737000		307.16	47470000		263.62	131670000		259.29	80842000
265.12	65589000		261.45	85506000		307.43	47381000		263.87	130900000		259.35	80527000
265.31	65235000		261.45	85279000		307.72	47293000		264.16	130130000		259.42	80199000
265.46	64885000		261.45	85048000		308.13	47208000		264.41	129370000		259.49	79856000
265.66	64538000		261.56	84818000		308.36	47125000		264.66	128610000		259.64	79504000
265.87	64195000		261.65	84591000		308.65	47044000		264.91	127850000		259.89	79140000
266.09	63856000		261.75	84367000		308.9	46965000		265.11	127090000		260.15	78760000
266.31	63520000		261.85	84141000		309.09	46887000		265.3	126330000		260.42	78376000
266.5	63189000		261.9	83916000		309.3	46812000		265.46	125560000		260.71	77980000
266.7	62858000		261.95	83697000		309.63	46738000		265.66	124800000		260.98	77572000
266.89	62529000		262.05	83477000		309.91	46665000		265.85	124030000		261.34	77152000
267.12	62201000		262.15	83250000		310.24	46594000		266.11	123260000		261.49	76738000
267.3	61873000		262.17	83032000		310.51	46524000		266.29	122480000		261.8	76305000
267.35	61545000		262.3	82816000		310.8	46456000		266.5	121690000		262.1	75858000
267.51	61218000		262.39	82598000		311.05	46389000		266.73	120880000		262.4	75402000
267.7	60892000		262.5	82384000		311.2	46323000		266.91	120060000		262.75	74954000
267.91	60566000		262.59	82178000		311.45	46259000		267.15	119240000		263.06	74498000
268.09	60242000		262.65	81970000		311.75	46196000		267.35	118430000		263.37	74045000
268.31	59918000		262.7	81760000		312.03	46134000		267.45	117620000		263.51	73589000
268.52	59595000		262.83	81549000		312.31	46073000		267.66	116830000		263.76	73137000
268.76	59272000		262.85	81341000		312.56	46012000		267.91	116050000		264.09	72682000
268.9	58951000		262.95	81132000		312.96	45953000		268.1	115280000		264.36	72230000
269.1	58630000		263.05	80921000		313.14	45894000		268.34	114520000		264.65	71786000
269.29	58312000		263.11	80717000		313.45	45837000		268.57	113770000		264.89	71357000
269.46	57993000		263.21	80517000		313.76	45779000		268.76	113040000		265.12	70928000
269.56	57676000		263.35	80322000		314.04	45723000		268.99	112340000		265.34	70501000
269.8	57359000		263.39	80128000		314.3	45667000		269.14	111650000		265.5	70071000
269.95	57042000		263.45	79934000		314.56	45612000		269.34	110990000		265.74	69649000
270.2	56727000		263.45	79745000		314.8	45558000		269.44	110350000		265.94	69228000
270.36	56413000		263.55	79550000		314.99	45504000		269.65	109730000		266.19	68813000
270.54	56100000		263.61	79355000		315.3	45451000		269.84	109130000		266.44	68404000
270.74	55788000		263.65	79160000		315.65	45398000		270.07	108550000		266.66	68000000
270.93	55477000		263.75	78972000		315.9	45345000		270.21	108000000		266.86	67590000
271.07	55167000		263.85	78781000		316.15	45293000		270.41	107470000		267.11	67187000
271.35	54859000		263.86	78598000		316.38	45242000		270.6	106960000		267.34	66789000
271.5	54551000		263.96	78417000		316.68	45190000		270.8	106470000		267.39	66388000
271.77	54246000		264.05	78234000		316.95	45139000		271.02	106000000		267.65	65997000
272.24	53941000		264.15	78056000		317.13	45088000		271.15	105540000		267.9	65608000
272.54	53639000		264.19	77878000		317.36	45037000		271.34	105080000		268.14	65217000
272.87	53336000		264.29	77700000		317.63	44986000		271.45	104640000		268.39	64828000
273.2	53035000		264.35	77523000		317.97	44936000		271.64	104200000		268.6	64453000
273.43	52734000		264.41	77350000		318.28	44885000		271.81	103780000		268.82	64085000
273.76	52435000		264.49	77172000		318.52	44835000		272.04	103360000		269	63725000
274.09	52139000		264.59	76995000		318.79	44784000		272.25	102940000		269.21	63377000
274.38	51842000		264.65	76822000		319	44733000		272.49	102540000		269.35	63033000
274.71	51548000		264.75	76648000		319.25	44683000		272.64	102150000		269.49	62681000
274.99	51254000		264.85	76474000		319.52	44631000		272.76	101760000		269.68	62332000
275.34	50961000		264.89	76305000		319.84	44580000		272.95	101370000		269.93	61977000
275.46	50670000		264.95	76140000		320.13	44528000		273.14	100990000		270.2	61625000
275.81	50380000		265.01	75974000		320.45	44476000		273.29	100620000		270.4	61275000
276.2	50090000		265.15	75812000		320.69	44424000		273.36	100250000		270.6	60936000
276.5	49802000		265.15	75656000		320.94	44371000		273.54	99879000		270.76	60602000
276.78	49514000		265.25	75497000		321.26	44318000		273.78	99513000		271.01	60280000
277.15	49229000		265.35	75338000		321.55	44265000		273.95	99150000		271.19	59955000
277.35	48944000		265.45	75175000		321.86	44210000		274.11	98791000		271.35	59632000
277.7	48660000		265.45	75012000		322.13	44155000		274.33	98437000		271.44	59316000
277.96	48377000		265.45	74851000		322.31	44099000		274.58	98088000		271.64	59001000
278.28	48096000		265.55	74691000		322.64	44042000		274.71	97745000		271.81	58688000
278.64	47816000		265.65	74532000		322.95	43985000		274.94	97407000		272.07	58381000
279.01	47536000		265.71	74379000		323.06	43926000		275.05	97074000		272.26	58081000
279.24	47261000		265.75	74222000		323.29	43867000		275.25	96745000		272.5	57783000
279.4	46989000		265.81	74071000		323.64	43806000		275.35	96419000		272.62	57484000
279.65	46720000		265.85	73919000		324	43744000		275.45	96096000		272.84	57194000
280	46457000		265.95	73770000		324.28	43680000		275.63	95775000		273.05	56907000
280.34	46197000		266.05	73619000		324.51	43615000		275.81	95457000		273.25	56623000
280.66	45943000		266.12	73475000		324.75	43549000		276.04	95142000		273.35	56344000
280.95	45691000		266.16	73322000		324.95	43481000		276.25	94832000		273.45	56069000
281.25	45444000		266.25	73180000		325.15	43412000		276.39	94526000		273.7	55780000
281.41	45200000		266.35	73036000		325.47	43339000		276.55	94223000		273.89	55494000
281.68	44961000		266.45	72895000		325.8	43266000		276.7	93925000		274.11	55218000
282.05	44724000		266.47	72754000		326.01	43190000		276.93	93629000		274.34	54940000
282.45	44492000		266.55	72620000		326.31	43112000		277.09	93335000		274.54	54668000
282.74	44263000		266.61	72477000		326.73	43032000		277.23	93044000		274.7	54420000
283.03	44036000		266.68	72332000		326.85	42949000		277.35	92755000		274.85	54172000
283.28	43812000		266.75	72178000		327.1	42863000		277.49	92467000		275.04	53894000
283.63	43593000		266.8	72020000		327.39	42776000		277.7	92182000		275.19	53598000
283.95	43376000		266.97	71843000		327.63	42685000		277.85	91898000		275.4	53274000
284.16	43163000		267.15	71660000		327.99	42591000		278.05	91616000		275.68	52903000
284.48	42952000		267.35	71460000		328.24	42494000		278.28	91337000		275.95	52497000
284.86	42745000		267.5	71247000		328.52	42395000		278.45	91061000		276.36	52101000
285.14	42540000		267.8	71008000		328.78	42291000		278.64	90788000		276.71	51701000
285.35	42339000		268.1	70771000		329	42184000		278.78	90518000		276.99	51308000
285.56	42140000		268.41	70506000		329.29	42073000		278.95	90250000		277.28	50843000
285.88	41945000		268.74	70233000		329.55	41958000		279.11	89985000		277.49	50487000
286.24	41752000		269.02	69951000		329.84	41839000		279.25	89723000		277.86	50121000
286.51	41562000		269.35	69664000		330.14	41716000		279.35	89464000		278.12	49771000
286.86	41374000		269.61	69362000		330.41	41588000		279.52	89209000		278.54	49414000
287.11	41188000		269.93	69065000		330.68	41457000		279.66	88957000		278.84	49165000
287.28	41005000		270.24	68764000		330.88	41319000		279.89	88708000		279.19	48820000
287.64	40823000		270.51	68464000		331.25	41179000		280.1	88463000		279.35	48499000
287.94	40645000		270.84	68158000		331.5	41033000		280.25	88219000		279.75	48177000
288.25	40468000		271.1	67848000		331.81	40882000		280.44	87978000		280.02	47874000
288.65	40295000		271.34	67533000		332.07	40727000		280.55	87739000		280.35	47561000
288.89	40124000		271.61	67220000		332.43	40567000		280.76	87501000		280.54	47266000
289.15	39954000		271.88	66899000		332.75	40402000		280.95	87265000		280.91	46962000
289.38	39787000		272.14	66556000		332.91	40234000		281.02	87031000		281.25	46672000
289.69	39622000		272.46	66177000		333.15	40060000		281.24	86797000		281.49	46371000
289.96	39461000		272.8	65751000		333.5	39884000		281.33	86563000		281.73	46086000
290.3	39301000		273.2	65291000		333.75	39703000		281.46	86330000		282.19	45794000
290.64	39143000		273.54	64783000		334.15	39518000		281.66	86098000		282.45	45518000
290.89	38988000		273.93	64258000		334.41	39330000		281.81	85867000		282.85	45234000
291.14	38836000		274.49	63744000		334.63	39138000		282.03	85638000		283.09	44969000
291.34	38686000		274.96	63238000		334.85	38943000		282.15	85411000		283.25	44694000
291.64	38538000		275.31	62721000		335.15	38744000		282.36	85186000		283.55	44435000
291.96	38392000		275.63	62233000		335.39	38543000		282.55	84964000		283.94	44166000
292.31	38249000		276.15	61769000		335.8	38339000		282.67	84745000		284.24	43909000
292.59	38107000		276.47	61316000		336.07	38131000		282.89	84527000		284.55	43647000
292.88	37968000		276.9	60885000		336.41	37920000		283.04	84310000		284.78	43404000
293.11	37830000		277.2	60486000		336.68	37707000		283.2	84093000		285.19	43151000
293.25	37696000		277.55	60089000		336.89	37493000		283.25	83875000		285.29	42915000
293.6	37563000		277.89	59716000		337.19	37275000		283.41	83655000		285.67	42673000
293.96	37432000		278.36	59341000		337.59	37055000		283.64	83435000		286.04	42440000
294.2	37304000		278.71	58988000		337.87	36833000		283.88	83215000		286.28	42197000
294.47	37178000		279.1	58630000		338.25	36609000		284.03	82995000		286.63	41970000
294.79	37054000		279.3	58294000		338.46	36383000		284.24	82778000		286.98	41745000
295.08	36932000		279.64	57946000		338.75	36157000		284.41	82564000		287.2	41525000
295.27	36812000		279.94	57607000		339.09	35928000		284.59	82352000		287.39	41309000
295.48	36694000		280.29	57259000		339.39	35697000		284.75	82141000		287.72	41098000
295.76	36579000		280.69	56925000		339.75	35465000		284.94	81932000		288	40887000
296.17	36465000		281.02	56577000		340.12	35231000		285.13	81722000		288.39	40668000
296.44	36353000		281.26	56247000		340.35	34996000		285.25	81511000		288.67	40461000
296.71	36243000		281.58	55911000		340.71	34760000		285.31	81299000		289.01	40258000
297.03	36136000		281.9	55594000		340.87	34523000		285.48	81087000		289.25	40056000
297.34	36029000		282.25	55263000		341.18	34286000		285.67	80874000		289.44	39857000
297.63	35926000		282.53	54953000		341.52	34048000		285.8	80661000		289.78	39664000
297.89	35824000		282.92	54634000		341.84	33809000		286.13	80450000		290.06	39470000
298.15	35723000		283.21	54332000		342.09	33569000		286.28	80240000		290.39	39277000
298.54	35625000		283.43	54016000		342.43	33329000		286.49	80032000		290.69	39088000
298.72	35527000		283.76	53722000		342.75	33088000		286.64	79825000		290.95	38903000
299.01	35431000		284.09	53418000		342.96	32848000		286.83	79621000		291.19	38726000
299.24	35337000		284.45	53132000		343.32	32606000		286.98	79419000		291.45	38541000
299.55	35245000		284.81	52843000		343.64	32366000		287.09	79219000		291.72	38359000
299.86	35153000		285.11	52569000		344.01	32126000		287.25	79024000		292.14	38180000
300.11	35063000		285.35	52287000		344.35	31886000		287.38	78831000		292.49	38003000
300.4	34974000		285.56	52018000		344.55	31646000		287.56	78642000		292.81	37830000
300.72	34886000		285.96	51749000		344.78	31407000		287.7	78455000		293.1	37663000
301.05	34799000		286.25	51485000		345.09	31169000		287.88	78271000		293.21	37495000
301.19	34714000		286.56	51224000		345.46	30932000		288.03	78088000		293.6	37341000
301.45	34629000		286.91	50970000		345.71	30695000		288.21	77905000		293.94	37181000
301.69	34546000		287.11	50717000		346.07	30460000		288.45	77724000		294.13	37021000
302.03	34465000		287.4	50470000		346.36	30226000		288.6	77543000		294.49	36871000
302.29	34384000		287.71	50228000		346.65	29993000		288.76	77362000		294.76	36719000
302.59	34305000		287.94	49984000		346.8	29762000		288.91	77182000		295.01	36568000
302.9	34228000		288.39	49748000		347.18	29532000		289.03	77000000		295.22	36426000
303.05	34150000		288.64	49520000		347.48	29303000		289.19	76817000		295.48	36281000
303.31	34075000		288.94	49290000		347.89	29077000		289.28	76634000		295.85	36139000
303.6	34001000		289.22	49063000		348.12	28850000		289.44	76450000		296.26	36005000
303.89	33929000		289.35	48839000		348.42	28625000		289.67	76267000		296.51	35865000
304.22	33857000		289.76	48622000		348.65	28400000		289.89	76084000		296.8	35729000
304.51	33787000		290.09	48402000		348.92	28175000		290.08	75903000		297.15	35601000
304.8	33718000		290.34	48187000		349.23	27951000		290.21	75721000		297.38	35471000
305.03	33650000		290.72	47982000		349.59	27727000		290.39	75540000		297.64	35343000
305.19	33583000		290.99	47779000		349.87	27503000		290.59	75360000		297.93	35227000
305.41	33518000		291.15	47582000		350.29	27278000		290.75	75180000		298.25	35111000
305.89	33453000		291.41	47385000		350.5	27053000		291	75001000		298.55	34995000
306.17	33390000		291.71	47190000		350.75	26829000		291.15	74822000		298.77	34886000
306.45	33327000		291.99	47000000		351.02	26603000		291.22	74645000		299.13	34780000
306.74	33266000		292.45	46819000		351.41	26378000		291.39	74468000		299.27	34676000
307.03	33206000		292.67	46636000		351.69	26152000		291.55	74292000		299.54	34570000
307.24	33147000		292.9	46468000		352.07	25926000		291.74	74119000		299.82	34469000
307.53	33088000		293.15	46302000		352.31	25697000		291.89	73947000		300.17	34369000
307.84	33031000		293.38	46140000		352.65	25468000		292.16	73779000		300.45	34272000
308.14	32974000		293.64	45973000		352.9	25237000		292.33	73613000		300.7	34171000
308.43	32918000		293.95	45816000		353.18	25006000		292.45	73449000		301	34075000
308.71	32862000		294.31	45655000		353.59	24772000		292.63	73287000		301.16	33983000
308.93	32807000		294.6	45500000		353.84	24538000		292.77	73126000		301.46	33897000
309.07	32753000		294.89	45342000		354.15	24301000		292.96	72965000		301.72	33807000
309.43	32699000		295.15	45197000		354.42	24063000		293.1	72805000		302.11	33719000
309.75	32646000		295.36	45052000		354.68	23822000		293.15	72645000		302.38	33639000
310.01	32594000		295.61	44909000		355.01	23580000		293.33	72485000		302.71	33553000
310.31	32542000		295.93	44772000		355.31	23335000		293.49	72326000		303.04	33463000
310.6	32491000		296.25	44639000		355.65	23087000		293.67	72168000		303.24	33383000
310.85	32440000		296.53	44509000		355.96	22836000		293.88	72012000		303.5	33307000
311.05	32389000		296.74	44378000		356.2	22583000		293.99	71856000		303.82	33230000
311.25	32340000		297.08	44252000		356.57	22326000		294.24	71703000		304.13	33162000
311.47	32290000		297.34	44127000		356.82	22067000		294.4	71551000		304.4	33099000
311.89	32242000		297.59	44007000		357.07	21804000		294.61	71402000		304.65	33039000
312.21	32194000		297.9	43886000		357.48	21538000		294.77	71253000		304.93	32983000
312.41	32147000		298.16	43770000		357.89	21267000		294.91	71105000		305.09	32931000
312.68	32101000		298.55	43656000		358.1	20991000		295.09	70958000		305.36	32881000
312.97	32056000		298.85	43549000		358.46	20711000		295.15	70811000		305.69	32833000
313.14	32011000		299.13	43444000		358.75	20425000		295.3	70664000		306.05	32782000
313.32	31966000		299.25	43342000		359.04	20133000		295.45	70517000		306.3	32735000
313.65	31922000		299.51	43249000		359.36	19836000		295.61	70368000		306.51	32688000
313.94	31879000		299.9	43162000		359.7	19534000		295.86	70218000		306.8	32644000
314.32	31837000		300.17	43068000		360.11	19227000		296.03	70067000		307.05	32603000
314.65	31794000		300.4	42977000		360.37	18914000		296.21	69915000		307.22	32565000
314.89	31753000		300.66	42903000		360.66	18597000		296.39	69761000		307.46	32529000
315.11	31712000		300.91	42819000		360.96	18275000		296.61	69614000		307.74	32495000
315.32	31672000		301.15	42735000		361.34	17949000		296.75	69473000		308.06	32462000
315.64	31632000		301.36	42667000		361.73	17619000		296.94	69338000		308.45	32430000
315.94	31593000		301.69	42602000		362	17285000		297.1	69209000		308.7	32398000
316.19	31553000		302	42528000		362.39	16949000		297.19	69087000		308.95	32369000
316.46	31513000		302.35	42464000		362.65	16610000		297.4	68964000		309.1	32342000
316.7	31473000		302.55	42406000		362.9	16270000		297.61	68841000		309.34	32315000
316.95	31434000		302.81	42347000		363.33	15928000		297.79	68717000		309.72	32285000
317.21	31394000		303.05	42281000		363.61	15585000		297.96	68592000		309.95	32258000
317.52	31355000		303.22	42223000		364.02	15242000		298.11	68466000		310.19	32232000
317.8	31315000		303.55	42170000		364.35	14899000		298.3	68342000		310.47	32206000
318.11	31276000		303.89	42109000		364.55	14558000		298.49	68218000		310.75	32181000
318.35	31236000		304.21	42048000		364.91	14217000		298.63	68096000		310.95	32161000
318.66	31196000		304.54	41991000		365.28	13879000		298.79	67975000		311.13	32138000
318.93	31156000		304.84	41926000		365.57	13541000		298.95	67855000		311.4	32118000
319.09	31115000		305.01	41857000		366.05	13208000		299.15	67737000		311.66	32100000
319.34	31075000		305.19	41787000		366.5	12877000		299.21	67621000		312.05	32079000
319.7	31034000		305.46	41713000		366.65	12548000		299.32	67504000		312.32	32056000
319.97	30992000		305.78	41642000		367.12	12221000		299.5	67389000		312.6	32037000
320.28	30950000		306.15	41568000		367.65	11899000		299.71	67275000		312.88	32017000
320.54	30907000		306.38	41494000		368.1	11578000		299.9	67161000		313.1	31988000
320.79	30864000		306.6	41419000		368.5	11262000		300.09	67049000		313.35	31969000
321	30820000		306.95	41345000		368.79	10949000		300.25	66938000		313.65	31951000
321.29	30776000		307.1	41266000		369.23	10640000		300.38	66829000		313.91	31930000
321.52	30732000		307.4	41194000		369.68	10336000		300.59	66721000		314.25	31909000
321.88	30686000		307.75	41120000		370.11	10035000		300.71	66614000		314.5	31888000
322.15	30641000		308.14	41055000		370.47	9738600		300.91	66509000		314.7	31866000
322.36	30595000		308.44	40990000		370.81	9447000		301.09	66405000		314.95	31845000
322.65	30548000		308.66	40929000		371.3	9160000		301.15	66303000		315.21	31820000
322.95	30500000		308.94	40869000		371.69	8877800		301.32	66202000		315.46	31796000
323.14	30451000		309.11	40813000		372.11	8600300		301.48	66102000		315.73	31780000
323.36	30402000		309.4	40759000		372.45	8327800		301.65	66002000		316.02	31749000
323.68	30351000		309.67	40720000		372.83	8060800		301.77	65902000		316.28	31723000
323.97	30300000		309.95	40683000		373.29	7800300		302.03	65803000		316.64	31706000
324.32	30248000		310.3	40651000		373.7	7545100		302.21	65705000		316.89	31685000
324.54	30195000		310.57	40618000		374.1	7296100		302.43	65610000		317.05	31661000
324.84	30140000		310.81	40586000		374.45	7052800		302.49	65518000		317.38	31644000
325	30085000		311.05	40550000		374.71	6815300		302.67	65428000		317.57	31622000
325.31	30028000		311.23	40515000		375.08	6583900		302.85	65340000		317.89	31597000
325.59	29970000		311.46	40478000		375.46	6359500		303.04	65253000		318.18	31572000
325.88	29910000		311.75	40444000		375.83	6141800		303.1	65165000		318.39	31549000
326.13	29849000		312.07	40412000		376.14	5932500		303.27	65075000		318.66	31526000
326.39	29787000		312.36	40383000		376.45	5731600		303.43	64979000		318.91	31504000
326.75	29723000		312.69	40351000		376.68	5537700		303.65	64878000		319.02	31482000
326.94	29657000		312.93	40322000		377	5353400		303.9	64771000		319.36	31461000
327.15	29589000		313.05	40295000		377.45	5178500		304.2	64659000		319.66	31438000
327.45	29520000		313.31	40268000		377.76	5012500		304.5	64543000		319.95	31414000
327.81	29449000		313.65	40239000		378.15	4854300		304.74	64427000		320.21	31389000
328.05	29377000		313.86	40213000		378.45	4705000		304.95	64312000		320.52	31364000
328.3	29301000		314.19	40188000		378.69	4564500		305.13	64198000		320.73	31336000
328.63	29223000		314.49	40161000		379.12	4432900		305.41	64088000		320.94	31307000
328.86	29144000		314.75	40134000		379.41	4309600		305.7	63982000		321.2	31280000
329.09	29061000		314.95	40108000		379.71	4193500		305.99	63880000		321.53	31252000
329.35	28976000		315.19	40082000		380.11	4084900		306.27	63781000		321.9	31225000
329.78	28889000		315.49	40053000		380.31	3983600		306.55	63686000		322.18	31198000
330.07	28799000		315.78	40026000		380.59	3888700		306.9	63593000		322.43	31173000
330.43	28706000		316.06	40000000		380.85	3799700		307.07	63504000		322.7	31145000
330.63	28611000		316.32	39971000		381.19	3715800		307.39	63416000		322.94	31117000
330.85	28512000		316.55	39942000		381.47	3637200		307.69	63331000		323.11	31090000
331.13	28410000		316.88	39921000		381.8	3564000		308.04	63247000		323.41	31060000
331.31	28306000		317	39899000		382.09	3494000		308.34	63165000		323.7	31029000
331.69	28198000		317.31	39875000		382.39	3427800		308.5	63085000		323.94	31001000
331.97	28087000		317.61	39853000		382.55	3364500		308.8	63006000		324.3	30973000
332.29	27973000		317.95	39835000		382.92	3304000		309.05	62929000		324.55	30942000
332.52	27856000		318.26	39810000		383.21	3245700		309.22	62852000		324.81	30915000
332.85	27735000		318.49	39783000		383.54	3189600		309.51	62775000		325.01	30887000
333	27611000		318.68	39759000		383.85	3135100		309.82	62699000		325.24	30857000
333.39	27483000		318.95	39731000		384.14	3082300		310.11	62623000		325.6	30827000
333.61	27353000		319.19	39700000		384.36	3031200		310.41	62546000		325.86	30796000
333.95	27219000		319.49	39669000		384.64	2981600		310.71	62470000		326.09	30765000
334.26	27081000		319.76	39639000		385.05	2933200		310.9	62394000		326.38	30732000
334.5	26942000		320.01	39607000		385.24	2886300		311.05	62317000		326.71	30700000
334.8	26799000		320.28	39575000		385.61	2840500		311.35	62242000		326.85	30666000
334.99	26653000		320.61	39542000		385.92	2795600		311.65	62166000		327.05	30632000
335.32	26505000		320.79	39506000		386.15	2751400		311.96	62090000		327.36	30595000
335.71	26354000		320.97	39469000		386.35	2707800		312.26	62014000		327.65	30559000
335.94	26200000		321.26	39433000		386.59	2665300		312.55	61938000		327.94	30521000
336.28	26045000		321.56	39397000		387.08	2623500		312.76	61860000		328.3	30481000
336.56	25887000		321.89	39363000		387.31	2582100		313.05	61782000		328.6	30442000
336.81	25727000		322.13	39330000		387.69	2541200		313.18	61703000		328.85	30402000
337.07	25565000		322.44	39296000		387.99	2500800		313.5	61624000		329.05	30360000
337.46	25402000		322.73	39260000		388.31	2460900		313.8	61545000		329.26	30316000
337.82	25237000		322.95	39223000		388.56	2421500		314.05	61466000		329.55	30271000
338.19	25071000		323.16	39183000		388.75	2382700		314.4	61386000		329.82	30224000
338.43	24902000		323.44	39139000		389.1	2344300		314.66	61305000		330.15	30177000
338.75	24733000		323.68	39093000		389.46	2306600		314.91	61223000		330.44	30129000
338.94	24563000		324.01	39046000		389.81	2269200		315.07	61140000		330.75	30080000
339.25	24392000		324.39	39000000		390.06	2232400		315.28	61057000		330.85	30030000
339.59	24219000		324.64	38950000		390.34	2195800		315.69	60974000		331.11	29980000
339.86	24046000		324.85	38905000		390.59	2160200		315.99	60890000		331.45	29926000
340.24	23872000		325.04	38860000		390.81	2124900		316.31	60806000		331.76	29869000
340.52	23698000		325.38	38812000		391.16	2090300		316.61	60722000		332.02	29808000
340.75	23522000		325.64	38758000		391.46	2056100		316.88	60637000		332.29	29747000
341	23345000		325.95	38707000		391.78	2022400		317.06	60550000		332.69	29682000
341.39	23169000		326.24	38652000		392.04	1989200		317.35	60462000		332.85	29614000
341.76	22991000		326.5	38594000		392.35	1956500		317.6	60374000		333.07	29548000
342.02	22814000		326.74	38535000		392.47	1924300		317.95	60284000		333.41	29479000
342.34	22636000		326.85	38475000		392.85	1892500		318.25	60194000		333.7	29410000
342.75	22457000		327.14	38414000		393.08	1861600		318.45	60104000		334.07	29335000
342.82	22279000		327.4	38349000		393.47	1831000		318.76	60013000		334.38	29260000
343.2	22100000		327.74	38283000		393.75	1800900		318.95	59921000		334.56	29183000
343.55	21922000		328.05	38216000		394.01	1771300		319.2	59827000		334.84	29102000
343.87	21744000		328.31	38150000		394.35	1742500		319.46	59732000		334.97	29014000
344.21	21566000		328.64	38078000		394.59	1714300		319.76	59635000		335.4	28927000
344.48	21388000		328.81	38006000		395.01	1686700		320.02	59538000		335.65	28838000
344.8	21212000		329	37932000		395.33	1659700		320.32	59441000		335.93	28742000
345.07	21035000		329.3	37852000		395.64	1633300		320.63	59345000		336.2	28646000
345.4	20861000		329.69	37769000		395.85	1607600		320.9	59249000		336.54	28547000
345.75	20686000		329.9	37685000		396.23	1582400		321.05	59153000		336.75	28445000
346.04	20513000		330.18	37596000		396.33	1557700		321.36	59056000		336.96	28338000
346.34	20340000		330.45	37505000		396.73	1533600		321.71	58958000		337.25	28232000
346.66	20169000		330.73	37414000		397.01	1510300		321.97	58859000		337.61	28124000
346.81	19999000		330.85	37317000		397.4	1487700		322.21	58759000		337.89	28009000
347.18	19830000		331.21	37216000		397.6	1465300		322.5	58658000		338.12	27894000
347.45	19662000		331.47	37111000		397.9	1443400		322.9	58557000		338.45	27781000
347.78	19496000		331.82	37002000		398.25	1422300		323.04	58454000		338.7	27658000
348.07	19331000		332.15	36887000		398.42	1401700		323.34	58350000		338.91	27534000
348.4	19167000		332.38	36771000		398.74	1381800		323.6	58245000		339.26	27415000
348.65	19005000		332.63	36645000		399.05	1362400		323.85	58139000		339.56	27287000
348.87	18843000		332.85	36521000		399.33	1343300		324.18	58032000		339.81	27159000
349.21	18683000		333.16	36392000		399.61	1325000		324.52	57923000		340.19	27037000
349.59	18525000		333.4	36258000		399.89	1306800		324.76	57812000		340.46	26909000
349.85	18367000		333.65	36115000		400.21	1289200		324.96	57699000		340.69	26781000
350.23	18211000		333.93	35973000		400.4	1272000		325.18	57585000		340.91	26659000
350.52	18056000		334.4	35819000		400.75	1255500		325.5	57469000		341.2	26533000
350.8	17900000		334.6	35653000		401	1239700		325.81	57354000		341.51	26406000
351.11	17746000		334.85	35485000		401.36	1224200		326.09	57239000		341.89	26287000
351.48	17593000		335.21	35313000		401.61	1208900		326.41	57125000		342.07	26163000
351.73	17440000		335.47	35130000		402.05	1194300		326.6	57010000		342.32	26044000
352.05	17288000		335.76	34946000		402.25	1179900		326.84	56894000		342.73	25930000
352.34	17135000		336.07	34758000		402.42	1166400		327.1	56776000		342.87	25810000
352.65	16984000		336.4	34567000		402.71	1153300		327.35	56655000		343.2	25694000
352.85	16831000		336.73	34362000		403.05	1140400		327.73	56532000		343.6	25584000
353.18	16679000		336.88	34162000		403.3	1127800		328.05	56408000		343.95	25470000
353.45	16526000		337.21	33947000		403.58	1115700		328.32	56281000		344.2	25360000
353.87	16374000		337.45	33732000		403.89	1104000		328.61	56153000		344.49	25261000
354.18	16220000		337.89	33501000		404.14	1092700		328.84	56024000		344.73	25159000
354.37	16067000		338.12	33280000		404.25	1081700		329.1	55895000		344.93	25059000
354.68	15913000		338.44	33044000		404.62	1071300		329.41	55765000		345.26	24960000
354.95	15759000		338.73	32815000		404.9	1061100		329.69	55634000		345.54	24860000
355.32	15604000		338.95	32576000		405.25	1051200		329.99	55502000		345.84	24758000
355.68	15448000		339.21	32345000		405.51	1041500		330.24	55369000		346.19	24663000
355.9	15291000		339.64	32103000		405.84	1032200		330.61	55234000		346.48	24567000
356.3	15133000		339.89	31872000		406.03	1023100		330.85	55097000		346.68	24472000
356.65	14974000		340.29	31639000		406.3	1014400		331	54958000		346.92	24377000
356.82	14815000		340.56	31412000		406.58	1006000		331.3	54817000		347.21	24283000
357.25	14655000		340.81	31178000		406.87	997700		331.7	54676000		347.49	24184000
357.57	14493000		341.05	30956000		407.15	989800		331.99	54533000		347.85	24091000
357.84	14331000		341.46	30727000		407.42	982200		332.15	54389000		348.15	23997000
358.19	14167000		341.74	30508000		407.7	974800		332.5	54243000		348.35	23903000
358.56	14003000		342.09	30290000		407.96	967700		332.8	54096000		348.65	23810000
358.69	13838000		342.32	30088000		408.21	960800		332.97	53947000		348.86	23719000
359.01	13671000		342.7	29881000		408.47	954100		333.19	53795000		349.16	23619000
359.42	13504000		342.82	29685000		408.75	947300		333.52	53642000		349.45	23522000
359.7	13335000		343.19	29485000		409.05	940900		333.76	53487000		349.79	23428000
359.99	13166000		343.48	29294000		409.33	934800		334.13	53330000		350.09	23330000
360.35	12996000		343.87	29104000		409.55	928800		334.44	53171000		350.4	23233000
360.55	12824000		344.19	28928000		409.81	922800		334.69	53010000		350.65	23139000
360.92	12651000		344.45	28751000		410.11	917100		334.93	52847000		350.81	23037000
361.25	12477000		344.68	28575000		410.29	911500		335.3	52683000		351.12	22935000
361.61	12302000		344.82	28404000		410.55	906100		335.54	52518000		351.51	22836000
361.95	12127000		345.23	28225000		410.99	900800		335.86	52354000		351.74	22731000
362.3	11951000		345.52	28045000		411.26	895500		336.06	52190000		352	22627000
362.54	11775000		345.86	27861000		411.55	890200		336.46	52026000		352.44	22527000
362.78	11598000		346.19	27690000		411.76	885300		336.73	51860000		352.65	22422000
363.09	11421000		346.59	27510000		412.1	880500		336.9	51693000		352.89	22314000
363.45	11243000		346.75	27341000		412.25	875700		337.18	51524000		353.25	22206000
363.85	11066000		347.09	27166000		412.49	871000		337.5	51352000		353.48	22098000
364.24	10888000		347.39	27002000		412.75	866400		337.81	51178000		353.91	21990000
364.55	10711000		347.7	26828000		413.06	862100		338.07	51001000		354.18	21882000
364.8	10534000		347.98	26657000		413.35	857800		338.41	50824000		354.37	21773000
365.19	10357000		348.31	26479000		413.55	853400		338.69	50644000		354.65	21667000
365.55	10181000		348.59	26308000		413.87	849400		338.85	50464000		354.92	21556000
365.94	10006000		348.84	26123000		414.14	845400		339.07	50284000		355.2	21443000
366.28	9831300		349.09	25942000		414.28	841400		339.45	50102000		355.55	21328000
366.55	9658300		349.49	25758000		414.6	837600		339.75	49920000		355.78	21216000
366.8	9486600		349.74	25584000		414.86	833700		340.01	49736000		356.15	21101000
367.15	9315300		350.14	25401000		415.2	830000		340.3	49551000		356.44	20983000
367.55	9145800		350.39	25226000		415.46	826400		340.6	49364000		356.62	20860000
367.91	8978200		350.65	25045000		415.75	823000		340.79	49174000		356.95	20740000
368.19	8812300		350.8	24870000		415.95	819500		341.06	48982000		357.31	20613000
368.55	8647800		351.23	24676000		416.15	816000		341.46	48789000		357.69	20481000
368.75	8485200		351.45	24486000		416.37	812700		341.78	48596000		357.92	20356000
369.16	8324600		351.85	24288000		416.61	809500		342.04	48401000		358.31	20236000
369.6	8166200		352.1	24099000		416.97	806200		342.3	48207000		358.6	20108000
369.86	8009500		352.5	23898000		417.25	803100		342.57	48011000		358.74	19984000
370.26	7855600		352.68	23704000		417.5	799900		342.76	47814000		359.09	19860000
370.55	7704000		353.01	23506000		417.8	796800		343.07	47615000		359.37	19731000
370.85	7554800		353.36	23313000		418.05	793700		343.34	47414000		359.68	19600000
371.19	7407400		353.74	23108000		418.24	790800		343.62	47212000		359.97	19472000
371.52	7262700		353.99	22915000		418.54	788000		344	47008000		360.25	19340000
371.97	7120900		354.31	22717000		418.91	785200		344.35	46802000		360.55	19205000
372.25	6982300		354.57	22521000		419.15	782500		344.59	46593000		360.75	19071000
372.46	6846800		354.8	22315000		419.42	779800		344.79	46384000		361.09	18930000
372.84	6714400		355.06	22118000		419.65	777200		345.11	46173000		361.4	18793000
373.24	6584600		355.46	21912000		419.96	774500		345.39	45960000		361.81	18651000
373.61	6458100		355.78	21711000		420.1	771800		345.8	45748000		362.04	18514000
373.99	6334900		356.12	21506000		420.37	769200		346.04	45536000		362.36	18365000
374.3	6215100		356.35	21302000		420.62	766600		346.31	45323000		362.55	18214000
374.51	6098500		356.65	21091000		420.98	764100		346.62	45110000		362.81	18055000
374.8	5985400		356.87	20876000		421.22	761700		346.78	44896000		363.23	17889000
375.21	5875300		357.19	20652000		421.5	759300		347.01	44680000		363.49	17712000
375.56	5768600		357.57	20435000		421.74	756900		347.41	44462000		363.87	17541000
375.9	5665300		357.92	20214000		422.04	754500		347.69	44242000		364.26	17367000
376.21	5565500		358.2	19986000		422.2	752400		348.07	44021000		364.52	17181000
376.45	5468800		358.49	19766000		422.45	750000		348.31	43798000		364.76	16993000
376.73	5375600		358.75	19543000		422.72	747700		348.55	43574000		365.13	16811000
377.05	5285700		359.02	19303000		423	745200		348.84	43348000		365.55	16614000
377.5	5198900		359.39	19058000		423.34	742900		349.02	43122000		365.81	16409000
377.81	5115800		359.75	18814000		423.65	740600		349.41	42894000		366.09	16204000
378.15	5036900		360.1	18557000		423.9	738400		349.65	42665000		366.5	15991000
378.45	4960800		360.41	18295000		424.05	736300		349.98	42435000		366.68	15762000
378.68	4887700		360.65	18027000		424.3	734000		350.31	42204000		367.05	15531000
379.02	4817700		361.04	17762000		424.64	731900		350.55	41971000		367.46	15299000
379.28	4750400		361.36	17487000		424.89	729700		350.85	41738000		367.76	15061000
379.66	4686100		361.79	17208000		425.16	727600		351.12	41502000		368.12	14823000
379.94	4624800		362.16	16929000		425.51	725500		351.35	41264000		368.47	14580000
380.24	4566300		362.52	16655000		425.81	723400		351.75	41023000		368.64	14328000
380.45	4510000		362.75	16368000		426.05	721300		351.96	40778000		368.99	14070000
380.69	4456100		363.1	16078000		426.2	719200		352.31	40528000		369.35	13808000
380.97	4404800		363.45	15785000		426.45	717100		352.6	40275000		369.78	13543000
381.26	4356000		363.81	15487000		426.78	715100		352.84	40018000		370.16	13275000
381.61	4309600		364.2	15187000		427.04	713100		353.16	39758000		370.51	13007000
381.89	4265200		364.45	14888000		427.35	711200		353.46	39495000		370.75	12744000
382.25	4222600		364.71	14578000		427.59	709100		353.86	39232000		371.19	12481000
382.45	4181500		365.05	14263000		427.86	707300		354.23	38968000		371.49	12222000
382.69	4141800		365.42	13947000		428.05	705200		354.46	38701000		371.87	11974000
382.95	4103800		365.83	13626000		428.33	703200		354.69	38433000		372.19	11729000
383.31	4067200		366.1	13302000		428.53	701300		355.02	38164000		372.45	11483000
383.6	4031900		366.44	12981000		428.85	699300		355.36	37892000		372.73	11243000
383.94	3997800		366.65	12662000		429.15	697200		355.65	37619000		373.11	11006000
384.14	3964800		367.06	12337000		429.36	695200		355.96	37345000		373.47	10772000
384.42	3932400		367.44	12014000		429.67	693200		356.3	37070000		373.84	10550000
384.69	3901200		367.75	11697000		429.91	691100		356.59	36793000		374.18	10336000
384.97	3871300		368.1	11386000		430.05	689100		356.73	36515000		374.45	10130000
385.3	3842000		368.42	11058000		430.35	687300		357.11	36233000		374.76	9933200
385.65	3813500		368.65	10730000		430.65	685500		357.41	35949000		375.11	9745100
385.94	3785500		369.09	10408000		430.94	683600		357.78	35659000		375.47	9566100
386.15	3758200		369.48	10085000		431.28	681900		358.07	35365000		375.89	9397700
386.4	3731300		369.8	9766800		431.55	680000		358.42	35067000		376.16	9241500
386.62	3704900		370.19	9473600		431.8	678000		358.71	34766000		376.45	9096800
386.95	3678900		370.54	9174200		431.95	676100		358.94	34460000		376.74	8959300
387.2	3653200		370.76	8883100		432.22	674100		359.33	34152000		377.02	8829900
387.56	3627800		371.26	8604600		432.53	672100		359.66	33842000		377.41	8709000
387.86	3603000		371.59	8324700		432.84	670200		360.01	33528000		377.78	8594100
388.09	3578100		371.91	8057400		433.15	668300		360.34	33212000		378.09	8485600
388.34	3553800		372.4	7819900		433.37	666400		360.55	32894000		378.42	8384400
388.5	3529700		372.66	7588500		433.65	664600		360.79	32572000		378.58	8292700
388.84	3505800		372.99	7362300		433.94	662900		361.14	32247000		378.96	8204700
389.2	3482100		373.34	7162000		434.01	661100		361.51	31920000		379.24	8120800
389.44	3458400		373.8	6973700		434.34	659300		361.83	31589000		379.58	8042300
389.76	3434900		374.11	6797600		434.64	657400		362.23	31254000		379.91	7967400
390.1	3411800		374.45	6634900		434.94	655500		362.52	30914000		380.23	7894300
390.35	3388600		374.64	6487600		435.17	653700		362.65	30566000		380.46	7824700
390.46	3365700		375.04	6347500		435.4	651900		362.97	30211000		380.75	7760100
390.8	3342900		375.37	6216100		435.72	650000		363.39	29846000		381.14	7693200
391.2	3320400		375.84	6094400		435.95	648200		363.74	29472000		381.45	7632600
391.49	3298000		376.15	5981300		436.12	646400		364.05	29089000		381.76	7574000
391.75	3275700		376.45	5877700		436.4	644700		364.4	28698000		382.05	7517600
391.97	3253400		376.75	5785500		436.73	642900		364.66	28301000		382.31	7463400
392.35	3231400		377.1	5700900		437.05	641000		365.02	27898000		382.46	7408400
392.54	3209300		377.45	5620300		437.3	639300		365.42	27491000		382.75	7354200
392.7	3187500		377.79	5550900		437.59	637500		365.83	27080000		383.15	7301800
393.04	3165900		378.1	5486700		437.81	635700		366.15	26665000		383.4	7248300
393.39	3144300		378.35	5425700		438.01	634000		366.46	26247000		383.68	7197000
393.65	3122900		378.52	5367600		438.34	632100		366.64	25826000		384.01	7149200
393.91	3101600		378.83	5313900		438.55	630300		366.99	25401000		384.3	7098400
394.23	3080500		379.21	5259500		438.8	628600		367.39	24971000		384.47	7047300
394.36	3059400		379.52	5211400		439.15	627000		367.71	24537000		384.81	6998400
394.66	3038700		379.85	5167200		439.44	625200		368.11	24100000		385.06	6948300
395.02	3018000		380.12	5123900		439.64	623700		368.46	23661000		385.45	6897400
395.25	2997500		380.41	5083300		439.89	622200		368.68	23221000		385.69	6850100
395.56	2977100		380.68	5044300		440.11	620500		369.02	22781000		386.06	6804100
395.81	2956800		380.85	5006600		440.34	618900		369.31	22341000		386.35	6757600
396.09	2936700		381.25	4968200		440.62	617000		369.71	21902000		386.52	6710700
396.3	2916800		381.52	4931500		440.94	615300		370.1	21466000		386.87	6664700
396.59	2897000		381.8	4895900		441.3	614100		370.44	21032000		387.16	6618300
396.87	2877500		382.21	4863500		441.62	612300		370.65	20601000		387.54	6572300
397.16	2858100		382.45	4829700		441.85	610700		370.96	20175000		387.85	6528300
397.46	2839000		382.59	4795800		441.99	608500		371.35	19755000		388.09	6485700
397.85	2820000		382.95	4765800		442.3	607100		371.74	19340000		388.35	6444700
398.2	2801300		383.31	4736400		442.59	605200		372.12	18934000		388.58	6403000
398.25	2782800		383.58	4706900		442.87	604200		372.44	18537000		388.86	6360000
398.52	2764500		383.91	4679700		443.14	601400		372.73	18149000		389.2	6320500
398.94	2746100		384.18	4652000		--	--		373.02	17774000		389.46	6279000
399.25	2727800		384.35	4625900		--	--		373.45	17411000		389.75	6240000
399.49	2709800		384.62	4597900		--	--		373.8	17061000		390.15	6203300
399.8	2691900		384.86	4571800		--	--		374.13	16725000		390.35	6164300
400.02	2674400		385.18	4544700		--	--		374.45	16403000		390.5	6125200
400.28	2657000		385.55	4520500		--	--		374.69	16096000		390.91	6086500
400.55	2639800		385.76	4495700		--	--		375.1	15804000		391.2	6048300
400.79	2622800		386.09	4472500		--	--		375.45	15526000		391.54	6010100
401.05	2605800		386.31	4448400		--	--		375.85	15264000		391.84	5972400
401.4	2589200		386.49	4424100		--	--		376.15	15016000		392.08	5934500
401.6	2572700		386.84	4400000		--	--		376.45	14783000		392.35	5900400
401.99	2556300		387.1	4375900		--	--		376.73	14564000		392.54	5862900
402.24	2540400		387.39	4353300		--	--		377.08	14358000		392.84	5824900
402.41	2524500		387.68	4329800		--	--		377.49	14167000		393.2	5789800
402.69	2509000		387.92	4306600		--	--		377.8	13990000		393.54	5753000
403.01	2493600		388.26	4284900		--	--		378.19	13826000		393.8	5717500
403.25	2478500		388.44	4261500		--	--		378.42	13673000		394.19	5683200
403.61	2463700		388.7	4237500		--	--		378.64	13532000		394.35	5648200
403.92	2449000		388.91	4214400		--	--		379.02	13400000		394.61	5612600
404.11	2434600		389.28	4191300		--	--		379.3	13277000		395.01	5578800
404.29	2420300		389.65	4166200		--	--		379.65	13160000		395.25	5542000
404.55	2406400		389.91	4143300		--	--		379.9	13049000		395.56	5504700
404.81	2392800		390.23	4121000		--	--		380.25	12944000		395.87	5469200
405.15	2379300		390.35	4097800		--	--		380.46	12844000		396.11	5432200
405.47	2365900		390.66	4075200		--	--		380.79	12747000		396.28	5395900
405.87	2353000		391.05	4052400		--	--		381	12654000		396.66	5359000
406.16	2340100		391.29	4029800		--	--		381.4	12565000		396.95	5322700
406.33	2327300		391.6	4006500		--	--		381.73	12478000		397.35	5287000
406.59	2314900		391.89	3984800		--	--		382.06	12393000		397.61	5253300
406.86	2302700		392.08	3962200		--	--		382.28	12310000		397.85	5217100
407.12	2290500		392.35	3939700		--	--		382.5	12230000		398.2	5183500
407.42	2278800		392.6	3916500		--	--		382.79	12151000		398.35	5147500
407.62	2267100		392.91	3893600		--	--		383.16	12074000		398.56	5110200
408.04	2255500		393.2	3869700		--	--		383.51	11999000		398.99	5073300
408.19	2244100		393.44	3846100		--	--		383.91	11925000		399.29	5038800
408.42	2233100		393.75	3822700		--	--		384.11	11854000		399.56	5002300
408.68	2222100		394.06	3798500		--	--		384.35	11783000		399.86	4969000
408.96	2211400		394.3	3773200		--	--		384.68	11714000		400.21	4936000
409.34	2200800		394.46	3748400		--	--		384.97	11647000		400.37	4903400
409.58	2190400		394.74	3723500		--	--		385.21	11581000		400.74	4869700
409.94	2180200		395.14	3699500		--	--		385.61	11516000		401.01	4837200
410.15	2170000		395.37	3676200		--	--		385.81	11453000		401.36	4806600
410.29	2160000		395.65	3652000		--	--		386.15	11391000		401.64	4779000
410.61	2150100		395.95	3627200		--	--		386.39	11331000		401.95	4752400
410.89	2140500		396.2	3602200		--	--		386.64	11271000		402.18	4726200
411.15	2131100		396.47	3575200		--	--		386.92	11212000		402.3	4702400
411.46	2121700		396.7	3547400		--	--		387.26	11153000		402.65	4678000
411.73	2112300		397.01	3520600		--	--		387.54	11094000		402.95	4650800
412.03	2103200		397.34	3495200		--	--		387.8	11036000		403.2	4625000
412.2	2093900		397.75	3469800		--	--		388.11	10977000		403.6	4601600
412.5	2084900		397.97	3444000		--	--		388.35	10919000		403.89	4578100
412.84	2076200		398.23	3419200		--	--		388.61	10861000		404.15	4556100
413.12	2067600		398.39	3393200		--	--		388.92	10803000		404.34	4535800
413.37	2059200		398.65	3366600		--	--		389.29	10747000		404.61	4514800
413.69	2050700		399.05	3339700		--	--		389.65	10692000		405.01	4494600
414	2042400		399.3	3316600		--	--		389.89	10638000		405.29	4476400
414.15	2034000		399.55	3290100		--	--		390.2	10585000		405.54	4458400
414.36	2025800		399.85	3263800		--	--		390.35	10532000		405.81	4441600
414.73	2017700		400.21	3239200		--	--		390.68	10480000		406.11	4424900
415.03	2009900		400.37	3215200		--	--		390.99	10428000		406.29	4407700
415.36	2002100		400.65	3188500		--	--		391.28	10376000		406.58	4389400
415.62	1994400		400.92	3162500		--	--		391.55	10325000		406.84	4372400
415.91	1986700		401.2	3139700		--	--		391.9	10274000		407.16	4356700
416.15	1979000		401.53	3115500		--	--		392.1	10223000		407.4	4341500
416.37	1971400		401.85	3091400		--	--		392.35	10172000		407.68	4327700
416.65	1963900		402.15	3066900		--	--		392.65	10122000		408	4314700
417.01	1956600		402.29	3045200		--	--		392.94	10071000		408.21	4301400
417.28	1949300		402.56	3021900		--	--		393.21	10020000		408.47	4287800
417.55	1942000		402.89	3000600		--	--		393.5	9969600		408.7	4275200
417.86	1934800		403.16	2977700		--	--		393.86	9918900		409.01	4261600
418.05	1927600		403.42	2956100		--	--		394.16	9868100		409.33	4248600
418.25	1920600		403.84	2934800		--	--		394.35	9817500		409.6	4236000
418.51	1913600		404.1	2914400		--	--		394.65	9767400		409.85	4224500
418.83	1906800		404.28	2893900		--	--		395.01	9717300		410.15	4212800
419.12	1899900		404.55	2874500		--	--		395.25	9667200		410.3	4201600
419.4	1893100		404.79	2854400		--	--		395.55	9617200		410.54	4190500
419.66	1886300		405.2	2835000		--	--		395.85	9567100		410.85	4179500
420.01	1879700		405.44	2814800		--	--		396.15	9516600		411.09	4167200
420.11	1873200		405.7	2794400		--	--		396.28	9466000		411.4	4155300
420.4	1866800		405.99	2775500		--	--		396.65	9415600		411.75	4145300
420.66	1860400		406.25	2757100		--	--		396.95	9365100		412.05	4133400
421.06	1854100		406.35	2736900		--	--		397.19	9314800		412.21	4122300
421.31	1847700		406.75	2717000		--	--		397.44	9264700		412.51	4113200
421.65	1841600		407.04	2697300		--	--		397.79	9214700		412.78	4103700
421.96	1835500		407.31	2677800		--	--		398.06	9164500		413.08	4092900
422.05	1829500		407.65	2659400		--	--		398.25	9114200		413.35	4083900
422.34	1823500		407.85	2641300		--	--		398.51	9064000		413.61	4073100
422.62	1817600		408.1	2623400		--	--		398.85	9013800		413.94	4063300
422.85	1811800		408.28	2605100		--	--		399.11	8963700		414.15	4052500
423.2	1806200		408.6	2587200		--	--		399.47	8914200		414.35	4042100
423.55	1800400		408.89	2569400		--	--		399.84	8865400		414.69	4032200
423.72	1794600		409.21	2552200		--	--		400	8817300		415	4022800
424.03	1789100		409.46	2536700		--	--		400.26	8770200		415.29	4012400
424.22	1783500		409.8	2521000		--	--		400.59	8723900		415.49	4002800
424.45	1778000		410.08	2504600		--	--		400.9	8678500		415.76	3993200
424.78	1772500		410.28	2487800		--	--		401.18	8633900		416	3984600
425.06	1767200		410.59	2472300		--	--		401.45	8590300		416.18	3976300
425.3	1761800		410.89	2456200		--	--		401.83	8547500		416.42	3965600
425.61	1756500		411.18	2440900		--	--		402.08	8505600		416.71	3955700
425.91	1751300		411.5	2426500		--	--		402.25	8464500		417.08	3946500
426.1	1746000		411.75	2411100		--	--		402.49	8424300		417.35	3936400
426.37	1740800		412.03	2395100		--	--		402.83	8384800		417.59	3926800
426.69	1735600		412.25	2379800		--	--		403.11	8345800		417.89	3918700
426.91	1730400		412.49	2363400		--	--		403.41	8307400		418.1	3911600
427.26	1725200		412.75	2348900		--	--		403.65	8269800		418.31	3902900
427.55	1720200		413.09	2334300		--	--		403.99	8233000		418.55	3893600
427.81	1715200		413.35	2320600		--	--		404.25	8197100		418.86	3884200
428.05	1710300		413.7	2307700		--	--		404.36	8162200		419.11	3875400
428.25	1705300		414	2294500		--	--		404.66	8128300		419.44	3865600
428.61	1700400		414.16	2278600		--	--		405	8095300		419.69	3855800
428.94	1695500		414.49	2266000		--	--		405.35	8063200		420.01	3845700
429.14	1690700		414.84	2253800		--	--		405.61	8031900		420.21	3836800
429.45	1685900		415.05	2241500		--	--		405.91	8001400		420.49	3827200
429.74	1681000		415.36	2230100		--	--		406.18	7971600		420.8	3817900
429.99	1676200		415.66	2219600		--	--		406.31	7942500		421.05	3809100
430.11	1671400		415.91	2208300		--	--		406.56	7913800		421.34	3801000
430.44	1666600		416.15	2195400		--	--		406.94	7885500		421.62	3791500
430.66	1661800		416.36	2182100		--	--		407.19	7857700		421.91	3781000
430.98	1657100		416.68	2170400		--	--		407.47	7830300		422.05	3770500
431.22	1652400		416.95	2157500		--	--		407.8	7803100		422.41	3760900
431.54	1647700		417.25	2146100		--	--		408.05	7776000		422.71	3750400
431.81	1643100		417.54	2135000		--	--		408.25	7749100		423.03	3740400
432	1638600		417.89	2124900		--	--		408.58	7722400		423.28	3731700
432.22	1633800		418.09	2114600		--	--		408.94	7696100		423.55	3723800
432.53	1629100		418.25	2105700		--	--		409.24	7670400		423.76	3715000
432.83	1624500		418.53	2094200		--	--		409.45	7645400		424.01	3706900
433.15	1619900		418.85	2084600		--	--		409.83	7621100		424.22	3697700
433.4	1615300		419.16	2074500		--	--		410.04	7597400		424.45	3687800
433.65	1610700		419.53	2064400		--	--		410.19	7574200		424.81	3678600
433.92	1606100		419.76	2053700		--	--		410.47	7551500		425.14	3667700
434.01	1601300		420.03	2044800		--	--		410.78	7529100		425.42	3656800
434.33	1596600		420.21	2035000		--	--		411.12	7506700		425.75	3646900
434.69	1591900		420.49	2026000		--	--		411.4	7484400		426.01	3637800
434.99	1587300		420.8	2017600		--	--		411.62	7462300		426.2	3627200
435.31	1582600		421.14	2008900		--	--		411.91	7440200		426.49	3618600
435.55	1577800		421.42	1999100		--	--		412.15	7418000		426.74	3609500
435.84	1573000		421.66	1989600		--	--		412.42	7395900		426.99	3600800
435.96	1568200		421.91	1980600		--	--		412.7	7373900		427.33	3591900
436.28	1563400		422.09	1971400		--	--		413.04	7352100		427.6	3583100
436.56	1558500		422.37	1963100		--	--		413.3	7330600		427.87	3573700
436.85	1554000		422.74	1956900		--	--		413.54	7309500		428.05	3564600
437.05	1549400		422.96	1950500		--	--		413.81	7288700		428.36	3555000
437.36	1544700		423.21	1943100		--	--		414.14	7268000		428.61	3545700
437.74	1539800		423.56	1935900		--	--		414.29	7247400		428.95	3536000
437.95	1534900		423.75	1928800		--	--		414.58	7226600		429.15	3528200
438.11	1530200		424.01	1920700		--	--		414.85	7205800		429.44	3520400
438.45	1525600		424.24	1911700		--	--		415.18	7184800		429.7	3511300
438.72	1520800		424.45	1902800		--	--		415.6	7163900		430	3502400
439.01	1516000		424.86	1894800		--	--		415.81	7143000		430.11	3493600
439.35	1511200		425.15	1886800		--	--		416.12	7122300		430.32	3483100
439.56	1506300		425.36	1878600		--	--		416.28	7101700		430.65	3472200
439.85	1501500		425.67	1871100		--	--		416.49	7081300		430.95	3462000
440.06	1497000		425.95	1864200		--	--		416.76	7061100		431.37	3453400
440.25	1492000		426.05	1856900		--	--		417.19	7041100		431.61	3444100
440.66	1487100		426.35	1849300		--	--		417.42	7021300		431.86	3435500
441.01	1482200		426.62	1843300		--	--		417.69	7001500		432.09	3426500
441.2	1477100		427.05	1837300		--	--		417.95	6981800		432.3	3417500
441.41	1471600		427.3	1830500		--	--		418.15	6962200		432.6	3405600
441.75	1466000		427.56	1823200		--	--		418.31	6942400		432.91	3395700
441.95	1460100		427.85	1818000		--	--		418.79	6922600		433.19	3385500
442.17	1455000		428.05	1812700		--	--		419.01	6902800		433.44	3374900
442.41	1449100		428.29	1806600		--	--		419.3	6883200		433.7	3365700
442.67	1444000		428.55	1800600		--	--		419.58	6863500		433.95	3356700
443.08	1441400		428.89	1794400		--	--		419.83	6843800		434.16	3346500
--	--		429.14	1787500		--	--		420.05	6823900		434.48	3336800
--	--		429.46	1779600		--	--		420.31	6803900		434.78	3328400
--	--		429.75	1773100		--	--		420.56	6783800		435.03	3318000
--	--		429.98	1765100		--	--		420.89	6763700		435.3	3309200
--	--		430.12	1759200		--	--		421.16	6743800		435.58	3300200
--	--		430.46	1753600		--	--		421.48	6724200		435.86	3289500
--	--		430.72	1746600		--	--		421.76	6704700		435.99	3279400
--	--		431.01	1740300		--	--		422.05	6685500		436.26	3268800
--	--		431.35	1735900		--	--		422.25	6666100		436.64	3258800
--	--		431.64	1729900		--	--		422.56	6646500		436.95	3248100
--	--		431.91	1723400		--	--		422.8	6626600		437.19	3238700
--	--		432.14	1718300		--	--		423.11	6606600		437.5	3228700
--	--		432.35	1712900		--	--		423.53	6586500		437.79	3221400
--	--		432.65	1707800		--	--		423.71	6566600		437.95	3211100
--	--		432.94	1702500		--	--		423.92	6546900		438.24	3201800
--	--		433.19	1696800		--	--		424.15	6527300		438.46	3192900
--	--		433.51	1691800		--	--		424.39	6507900		438.76	3183300
--	--		433.76	1684900		--	--		424.66	6488400		439.05	3172600
--	--		433.95	1678500		--	--		424.92	6468600		439.44	3162400
--	--		434.17	1671900		--	--		425.3	6448700		439.67	3153100
--	--		434.45	1666100		--	--		425.6	6428600		439.9	3142500
--	--		434.79	1660600		--	--		425.9	6408400		440.05	3132900
--	--		435.1	1656600		--	--		426.08	6388200		440.34	3121800
--	--		435.39	1643700		--	--		426.35	6368000		440.62	3110600
--	--		435.55	1638000		--	--		426.72	6347900		440.95	3101000
--	--		435.84	1631600		--	--		426.99	6328000		441.21	3089600
--	--		436.04	1625700		--	--		427.29	6308200		441.45	3077800
--	--		436.29	1620100		--	--		427.55	6288500		441.75	3066900
--	--		436.59	1621800		--	--		427.83	6268800		442.01	3057600
--	--		436.86	1616900		--	--		428.05	6249000		442.31	3045400
--	--		437.11	1612300		--	--		428.31	6229000		442.55	3036300
--	--		437.42	1606100		--	--		428.51	6208800		442.89	3027500
--	--		437.74	1599400		--	--		428.92	6188600		443.16	3020300
--	--		437.95	1594000		--	--		429.15	6168400		--	--
--	--		438.15	1588100		--	--		429.42	6148200		--	--
--	--		438.55	1583100		--	--		429.64	6128100		--	--
--	--		438.75	1577300		--	--		430	6108300		--	--
--	--		439.05	1571900		--	--		430.2	6088500		--	--
--	--		439.35	1566600		--	--		430.49	6068700		--	--
--	--		439.65	1561800		--	--		430.71	6049100		--	--
--	--		439.85	1556300		--	--		431.01	6029500		--	--
--	--		440.05	1550400		--	--		431.34	6009900		--	--
--	--		440.28	1544900		--	--		431.64	5990400		--	--
--	--		440.72	1538400		--	--		431.92	5970500		--	--
--	--		441.01	1532000		--	--		432.12	5950400		--	--
--	--		441.24	1525500		--	--		432.36	5929900		--	--
--	--		441.51	1520600		--	--		432.71	5909000		--	--
--	--		441.84	1516300		--	--		432.96	5887800		--	--
--	--		441.95	1510600		--	--		433.33	5866800		--	--
--	--		442.22	1505200		--	--		433.67	5845700		--	--
--	--		442.53	1500200		--	--		433.91	5824900		--	--
--	--		442.84	1493700		--	--		434	5804300		--	--
--	--		443.08	1490100		--	--		434.3	5784000		--	--
--	--		--	--		--	--		434.7	5763700		--	--
--	--		--	--		--	--		434.92	5743600		--	--
--	--		--	--		--	--		435.28	5723600		--	--
--	--		--	--		--	--		435.54	5703800		--	--
--	--		--	--		--	--		435.84	5684000		--	--
--	--		--	--		--	--		436.04	5664300		--	--
--	--		--	--		--	--		436.31	5644500		--	--
--	--		--	--		--	--		436.65	5624700		--	--
--	--		--	--		--	--		437	5604800		--	--
--	--		--	--		--	--		437.24	5584800		--	--
--	--		--	--		--	--		437.49	5564600		--	--
--	--		--	--		--	--		437.74	5544200		--	--
--	--		--	--		--	--		437.95	5523700		--	--
--	--		--	--		--	--		438.33	5503400		--	--
--	--		--	--		--	--		438.6	5483300		--	--
--	--		--	--		--	--		438.85	5463600		--	--
--	--		--	--		--	--		439.14	5444300		--	--
--	--		--	--		--	--		439.44	5425100		--	--
--	--		--	--		--	--		439.65	5405900		--	--
--	--		--	--		--	--		439.95	5386600		--	--
--	--		--	--		--	--		440.14	5366900		--	--
--	--		--	--		--	--		440.42	5347100		--	--
--	--		--	--		--	--		440.7	5327500		--	--
--	--		--	--		--	--		441.03	5308100		--	--
--	--		--	--		--	--		441.24	5288800		--	--
--	--		--	--		--	--		441.62	5269600		--	--
--	--		--	--		--	--		441.84	5250500		--	--
--	--		--	--		--	--		442.03	5231300		--	--
--	--		--	--		--	--		442.3	5212500		--	--
--	--		--	--		--	--		442.65	5193500		--	--
--	--		--	--		--	--		442.94	5175500		--	--

## Sheet: Figure 4b
single unit	hot end	cold end		double unit	hot end	cold end
time	dT	dT		time	dT	dT
0	298	298		0	292	292
1	298	298		1	292	292
2	298	298		2	292	292
3	298	298		3	292	292
4	298	298		4	292	292
5	298	298		5	292	292
6	298	298		6	292	292
7	298	298		7	292	292
8	298	298		8	292	292
9	298	298		9	291.99	291.99
10	298	298		10	291.99	291.99
11	298	298		11	291.99	291.99
12	298	298		12	291.99	291.99
13	297.99	297.99		13	291.99	291.99
14	297.99	297.99		14	291.99	291.99
15	297.99	297.99		15	292	292
16	297.99	297.99		16	292	292
17	297.99	297.99		17	292	292
18	297.99	297.99		18	292	292
19	297.99	297.99		19	292	292
20	298	298		20	292.01	292.01
21	298	298		21	292.01	292.01
22	298	298		22	292.01	292.01
23	298	298		23	292.01	292.01
24	298	297.99		24	292.01	292
25	298	297.99		25	292.01	292
26	298	298		26	292.01	292.01
27	298	298		27	292.01	292.01
28	298	298		28	292.01	292.01
29	298	298		29	292.01	292.01
30	298	298		30	292.02	292.02
31	298	298		31	292.02	292.02
32	298	298		32	292.02	292.02
33	298	298		33	292.02	292.02
34	298	298		34	292.01	292.02
35	298	298		35	292.01	292.02
36	298	298		36	292.01	292.02
37	298	297.99		37	292.01	292.01
38	298	297.99		38	292.01	292.01
39	297.99	297.99		39	292.01	292.01
40	298	298		40	292	292
41	298	298		41	292	292
42	298	298		42	292	292
43	298	298		43	292	292
44	298	298		44	292	292
45	298.01	298		45	292	292
46	298.01	298		46	292	292
47	298	298		47	292	292
48	298.01	298.01		48	292	292
49	298.02	298.01		49	292.01	292.01
50	298.02	298.01		50	292.01	292.01
51	298.02	298.01		51	292	292
52	298.01	298		52	292	292
53	298.02	298.01		53	292	292
54	298.02	298.01		54	292	292
55	298.02	298.01		55	292	292
56	298.02	298.01		56	292	292
57	298.02	298.01		57	292	292
58	298.02	298.01		58	291.99	291.99
59	298.02	298.01		59	292	292
60	298.02	298.01		60	292	292
61	298.02	298.01		61	292	292
62	298.02	298.01		62	292	292
63	298.02	298.01		63	292.01	292.01
64	298.02	298.01		64	292.01	292.01
65	298.02	298.01		65	292.01	292.01
66	298.02	298.01		66	292.01	292.01
67	298.02	298.01		67	292.01	292.01
68	298.02	298.01		68	292.01	292.01
69	298.02	298.01		69	292	292
70	298.01	298		70	292	292
71	298.01	298.01		71	292	292.01
72	298.01	298.01		72	292	292.01
73	298.01	298		73	292	292
74	298.01	298		74	292	292
75	298.02	298.02		75	292	292.01
76	298.02	298.01		76	292	292
77	298.01	298.01		77	292	292.01
78	298.01	298.01		78	292	292.01
79	298.01	298.01		79	292	292.01
80	298.01	298.01		80	292	292.01
81	298	298.01		81	292.01	292.02
82	298.01	298.02		82	292.01	292.02
83	298	298.01		83	292.01	292.02
84	298	298		84	292.01	292.01
85	298.01	298.01		85	292.01	292.01
86	298	298		86	292.01	292.01
87	298	298		87	292.01	292.01
88	298	298		88	292.01	292.01
89	298	298		89	292.01	292.01
90	298	298		90	292.01	292.01
91	298	298		91	292.01	292.01
92	298	298		92	292.01	292.01
93	298	298		93	292.01	292.01
94	298	298		94	292.01	292.01
95	298	298		95	292.01	292.01
96	297.99	297.99		96	292.01	292.01
97	297.99	297.99		97	292	292
98	297.99	297.99		98	292	292
99	297.99	297.99		99	292	292
100	297.99	297.99		100	292.01	292.01
101	298.31	297.61		101	292.32	291.68
102	298.21	297.7		102	292.23	291.74
103	298.11	297.81		103	292.13	291.82
104	298.05	297.87		104	292.06	291.85
105	298.02	297.89		105	292.03	291.85
106	298	297.89		106	292.02	291.84
107	297.99	297.88		107	292	291.83
108	298	297.87		108	292	291.8
109	297.99	297.85		109	292	291.78
110	297.99	297.84		110	292	291.76
111	298.3	297.46		111	292.32	291.43
112	298.21	297.55		112	292.22	291.5
113	298.1	297.66		113	292.12	291.58
114	298.04	297.72		114	292.05	291.62
115	298.01	297.74		115	292.02	291.62
116	298	297.75		116	292.01	291.62
117	297.99	297.74		117	292	291.59
118	297.99	297.73		118	292	291.58
119	297.99	297.72		119	292	291.56
120	297.98	297.7		120	292.01	291.54
121	298.29	297.32		121	292.33	291.22
122	298.2	297.41		122	292.23	291.28
123	298.1	297.52		123	292.13	291.37
124	298.03	297.58		124	292.07	291.41
125	298	297.61		125	292.03	291.42
126	297.99	297.61		126	292.02	291.41
127	297.98	297.6		127	292.02	291.4
128	297.97	297.58		128	292.01	291.38
129	297.97	297.57		129	292.01	291.36
130	297.97	297.55		130	292.01	291.34
131	298.28	297.17		131	292.33	291.02
132	298.19	297.28		132	292.23	291.09
133	298.08	297.38		133	292.13	291.16
134	298.01	297.44		134	292.07	291.22
135	297.98	297.47		135	292.04	291.23
136	297.97	297.47		136	292.02	291.22
137	297.97	297.47		137	292.03	291.22
138	297.96	297.46		138	292.02	291.2
139	297.96	297.45		139	292.02	291.19
140	297.96	297.44		140	292.02	291.17
141	298.28	297.06		141	292.34	290.84
142	298.18	297.16		142	292.24	290.92
143	298.08	297.27		143	292.15	291.01
144	298.02	297.33		144	292.09	291.06
145	297.99	297.35		145	292.07	291.08
146	297.97	297.35		146	292.04	291.06
147	297.97	297.35		147	292.04	291.05
148	297.96	297.34		148	292.04	291.05
149	297.96	297.34		149	292.04	291.03
150	297.96	297.33		150	292.04	291.01
151	298.28	296.95		151	292.36	290.69
152	298.18	297.04		152	292.26	290.77
153	298.08	297.16		153	292.16	290.85
154	298.02	297.22		154	292.1	290.9
155	297.99	297.25		155	292.07	290.91
156	297.97	297.25		156	292.05	290.91
157	297.97	297.25		157	292.05	290.9
158	297.96	297.24		158	292.04	290.88
159	297.96	297.23		159	292.04	290.87
160	297.96	297.22		160	292.04	290.85
161	298.28	296.85		161	292.36	290.53
162	298.18	296.95		162	292.26	290.61
163	298.08	297.06		163	292.17	290.7
164	298.02	297.12		164	292.11	290.75
165	297.99	297.15		165	292.08	290.76
166	297.97	297.15		166	292.06	290.76
167	297.97	297.15		167	292.06	290.75
168	297.97	297.15		168	292.05	290.74
169	297.97	297.14		169	292.05	290.73
170	297.97	297.14		170	292.05	290.72
171	298.28	296.76		171	292.37	290.39
172	298.19	296.85		172	292.27	290.47
173	298.09	296.97		173	292.17	290.56
174	298.03	297.03		174	292.12	290.62
175	298	297.05		175	292.09	290.64
176	297.97	297.07		176	292.08	290.63
177	297.97	297.07		177	292.07	290.63
178	297.97	297.06		178	292.07	290.62
179	297.98	297.06		179	292.07	290.59
180	297.98	297.06		180	292.07	290.59
181	298.3	296.68		181	292.38	290.27
182	298.2	296.78		182	292.29	290.34
183	298.1	296.9		183	292.18	290.44
184	298.04	296.96		184	292.12	290.49
185	298.01	296.98		185	292.08	290.49
186	297.99	296.99		186	292.07	290.49
187	297.99	296.99		187	292.06	290.49
188	297.98	296.98		188	292.06	290.48
189	297.97	296.97		189	292.06	290.47
190	297.97	296.96		190	292.06	290.46
191	298.29	296.58		191	292.38	290.13
192	298.19	296.68		192	292.29	290.22
193	298.09	296.8		193	292.19	290.31
194	298.03	296.86		194	292.11	290.35
195	297.99	296.89		195	292.09	290.38
196	297.98	296.9		196	292.08	290.38
197	297.98	296.9		197	292.07	290.38
198	297.97	296.89		198	292.07	290.37
199	297.97	296.88		199	292.07	290.36
200	297.97	296.88		200	292.07	290.34
201	298.29	296.5		201	292.38	290.03
202	298.19	296.6		202	292.29	290.11
203	298.09	296.72		203	292.18	290.2
204	298.03	296.78		204	292.12	290.25
205	297.99	296.81		205	292.09	290.27
206	297.98	296.82		206	292.08	290.27
207	297.98	296.81		207	292.07	290.26
208	297.97	296.81		208	292.07	290.25
209	297.97	296.8		209	292.07	290.25
210	297.97	296.79		210	292.07	290.24
211	298.29	296.42		211	292.39	289.93
212	298.19	296.52		212	292.3	290.01
213	298.09	296.64		213	292.19	290.09
214	298.03	296.7		214	292.13	290.15
215	297.98	296.72		215	292.1	290.16
216	297.97	296.73		216	292.09	290.18
217	297.97	296.73		217	292.08	290.16
218	297.96	296.72		218	292.08	290.16
219	297.96	296.72		219	292.08	290.16
220	297.96	296.71		220	292.08	290.15
221	298.28	296.34		221	292.39	289.83
222	298.18	296.44		222	292.3	289.91
223	298.08	296.54		223	292.19	290
224	298.02	296.62		224	292.13	290.05
225	297.98	296.65		225	292.1	290.08
226	297.96	296.65		226	292.09	290.08
227	297.96	296.65		227	292.08	290.08
228	297.95	296.64		228	292.08	290.07
229	297.95	296.64		229	292.08	290.06
230	297.95	296.63		230	292.08	290.05
231	298.27	296.26		231	292.39	289.72
232	298.16	296.35		232	292.3	289.82
233	298.06	296.47		233	292.19	289.91
234	298	296.53		234	292.13	289.96
235	297.96	296.56		235	292.1	289.97
236	297.96	296.58		236	292.09	289.99
237	297.96	296.58		237	292.07	289.98
238	297.95	296.58		238	292.08	289.97
239	297.94	296.56		239	292.08	289.97
240	297.94	296.56		240	292.08	289.97
241	298.26	296.18		241	292.39	289.65
242	298.16	296.28		242	292.3	289.73
243	298.06	296.4		243	292.19	289.83
244	298	296.47		244	292.13	289.88
245	297.96	296.5		245	292.1	289.9
246	297.95	296.51		246	292.09	289.91
247	297.94	296.51		247	292.07	289.9
248	297.94	296.5		248	292.07	289.89
249	297.94	296.5		249	292.07	289.88
[truncated: 11,750 more rows]

## Sheet: Figure 4c
single unit					double unit
[truncated: 7 more rows]

[truncated: 13 more sheets: Fig. s1, Fig. s2, Fig. s3, Fig. s4, Fig. s5, Fig. s11, Fig. s12, Fig. s15, Fig. s17, Fig. s18, Fig. s19, Fig. s20, Fig. s21]
